# Supplementary material for: The Salmonella Typhimurium Effector SpvB Subverts Host Membrane Trafficking by Targeting Clathrin and AP-1
Source: Mol Cell Proteomics. 2023 Nov 2;22(12):100674. doi: 10.1016/j.mcpro.2023.100674 (PMC10696399; doi:10.1016/j.mcpro.2023.100674)
Supplement: Supplemental Table S1 [file mmc2.xlsx]

## Sheet: Raw data
This sheet shows raw MS data obtained by Maxquant.
Protein IDs1	Peptide counts (all)2	Peptide counts (unique)3	Sequence coverage [%]4	Mol. weight [kDa]5	Q-value6	Score7	LFQ intensity8
							SopD2-1	SpvB-1	SopD2-2	SpvB-2	SopD2-3	SpvB-3	SopD2-4	SpvB-4
sp|A0A075B6R9|KVD24_HUMAN	2	2	13.3	13.079	0	4.2679	316100	2784900	1211600	880380	730920	2691500	0	1695700
sp|A2NJV5|KV229_HUMAN;sp|A0A0A0MRZ7|KVD26_HUMAN;sp|A0A075B6S2|KVD29_HUMAN;sp|P06310|KV230_HUMAN;sp|P01615|KVD28_HUMAN;sp|A0A075B6S6|KVD30_HUMAN;sp|A0A075B6P5|KV228_HUMAN;sp|P01614|KVD40_HUMAN;sp|A0A087WW87|KV240_HUMAN	2;2;2;1;1;1;1;1;1	2;2;2;1;1;1;1;1;1	16.7	13.085	0	53.567	1321800	1911800	2665600	2922500	7340700	12841000	469520	39026000
sp|A0A1B0GTU1|ZC11B_HUMAN;sp|O75152|ZC11A_HUMAN	1;1	1;1	2.7	88.936	0	3.9704	0	0	0	0	0	0	50113	33745
sp|A0FGR8|ESYT2_HUMAN	2	2	2.7	102.36	0	4.9832	0	0	0	0	0	0	47936	69134
sp|A0JNW5|UH1BL_HUMAN	1	1	1.1	164.2	0.00097466	2.7197	0	0	0	35467	0	0	0	0
sp|A6NHQ2|FBLL1_HUMAN	2	1	6.6	34.803	0.0081448	2.2305	0	0	16367	0	96651	0	0	0
sp|A8MPP1|D11L8_HUMAN;sp|Q92771|DDX12_HUMAN;sp|Q96FC9|DDX11_HUMAN	1;1;1	1;1;1	1.5	101.81	0	7.4198	0	0	0	0	0	0	0	26262
sp|Q13765|NACA_HUMAN;sp|E9PAV3|NACAM_HUMAN;sp|Q9BZK3|NACP4_HUMAN	5;5;1	5;5;1	21.4	23.384	0	61.916	0	402600	55634	1718000	48257	553160	19008	748830
sp|E9PRG8|CK098_HUMAN	1	1	10.6	14.234	0.0047081	2.4749	0	0	0	0	0	0	30371	0
sp|O00139|KIF2A_HUMAN;sp|Q99661|KIF2C_HUMAN	3;1	3;1	5.7	79.954	0	5.1713	31509	0	0	0	0	0	130820	28415
sp|O00148|DX39A_HUMAN;sp|Q13838|DX39B_HUMAN	3;2	3;2	8.4	49.129	0	26.428	127640	319700	98299	107550	0	100570	19684	137680
sp|O00159|MYO1C_HUMAN	50	50	42.6	121.68	0	323.31	1734200	1637700	1060600	7154400	1496600	2842000	2916600	3832400
sp|O00165|HAX1_HUMAN	3	3	16.1	31.62	0	10.083	0	54274	37529	44751	60638	44336	19071	74618
sp|O00178|GTPB1_HUMAN	1	1	2.4	72.453	0	3.6035	0	0	0	0	0	0	137700	9116.1
sp|O00203|AP3B1_HUMAN	4	4	5.6	121.32	0	14.207	0	38801	0	84985	0	0	0	60235
sp|O00217|NDUS8_HUMAN	1	1	4.3	23.705	0	10.118	0	0	0	0	0	0	8102.9	23677
sp|O00232|PSD12_HUMAN	1	1	4.6	52.904	0	2.9702	41611	33434	64916	0	0	0	34796	0
sp|O00233|PSMD9_HUMAN	2	2	9.4	24.682	0	3.5554	34142	57902	66578	51817	21958	0	0	0
sp|O00264|PGRC1_HUMAN	1	1	7.7	21.671	0	3.4235	0	22830	25327	0	29383	0	12781	19686
sp|O00299|CLIC1_HUMAN	2	2	11.2	26.922	0	10.187	0	0	28551	0	55640	0	15673	0
sp|O00303|EIF3F_HUMAN	2	2	9	37.563	0	8.2258	0	30600	0	0	0	59307	25243	173130
sp|O00308|WWP2_HUMAN	19	16	26.8	98.911	0	55.605	63595	412480	0	1677700	0	173970	24479	753170
sp|O00422|SAP18_HUMAN	2	2	20.9	17.561	0	7.4777	0	0	0	0	0	0	42613	0
sp|O00425|IF2B3_HUMAN	16	13	33.7	63.704	0	56.052	107430	78327	21930	0	80697	97792	1599200	0
sp|O00443|P3C2A_HUMAN	4	4	4	190.68	0	7.7722	0	162010	0	148240	0	0	0	0
sp|O00469|PLOD2_HUMAN	3	3	6.8	84.685	0	12.18	0	0	0	62636	0	135130	57324	147950
sp|O00560|SDCB1_HUMAN	4	4	13.4	32.444	0	11.992	153570	0	104820	0	73276	0	8803.9	0
sp|O00566|MPP10_HUMAN	1	1	1.6	78.863	0.0019175	2.5977	12045	0	0	0	0	0	0	0
sp|O00567|NOP56_HUMAN	3	3	5.2	66.049	0	6.5502	0	0	0	0	0	0	74673	0
sp|O00571|DDX3X_HUMAN;sp|O15523|DDX3Y_HUMAN	20;15	19;14	33.7	73.243	0	78.094	350240	0	68164	0	423040	0	4263700	23464
sp|O00743|PPP6_HUMAN	7	7	30.2	35.144	0	41.406	119510	627660	105760	1021900	131040	457790	11833	393220
sp|O14579|COPE_HUMAN	5	5	18.8	34.482	0	11.272	0	0	173440	111840	252520	94126	73906	0
sp|O14641|DVL2_HUMAN;sp|Q92997|DVL3_HUMAN	2;1	2;1	3.9	78.947	0	3.0538	71223	102550	0	0	0	0	0	0
sp|O14645|IDLC_HUMAN	1	1	6.6	29.662	1	-2	0	132320	0	428020	0	374990	0	209310
sp|O14654|IRS4_HUMAN	44	44	39.1	133.77	0	323.31	3182600	10393000	5416900	16277000	1172600	3583900	2726000	3139800
sp|O14730|RIOK3_HUMAN	1	1	2.9	59.092	0.0019139	2.589	0	0	0	0	0	0	8367.8	0
sp|O14733|MP2K7_HUMAN	2	2	6.4	47.484	0	3.7371	0	38638	0	35014	0	44219	9347.7	0
sp|O14734|ACOT8_HUMAN	1	1	5	35.914	0	3.0265	0	0	0	43504	0	0	0	0
sp|O14744|ANM5_HUMAN	47	47	60.3	72.683	0	323.31	116680000	26231	101830000	17066	572230000	3101100	123330000	26100
sp|O14818|PSA7_HUMAN;sp|Q8TAA3|PSMA8_HUMAN	3;1	3;1	15.3	27.887	0	9.9739	0	0	0	0	30008	46413	0	108250
sp|O14828|SCAM3_HUMAN	2	2	9.8	38.287	0	4.6396	88075	149050	39211	0	78093	89327	0	87671
sp|O14893|GEMI2_HUMAN	2	2	11.4	31.585	0	4.4994	0	98374	0	0	0	0	0	0
sp|Q5SRD1|TI23B_HUMAN;sp|O14925|TIM23_HUMAN	1;1	1;1	9	19.669	0	19.991	0	0	0	0	0	0	27104	109970
sp|O14964|HGS_HUMAN	2	2	3	86.191	0	7.0909	190660	14249	0	15822	0	0	0	0
sp|O14980|XPO1_HUMAN	6	6	6.4	123.38	0	42.984	199750	208530	235150	111690	81585	130000	120970	223570
sp|O15027|SC16A_HUMAN	9	9	6.1	251.89	0	26.39	80958	463140	0	257270	0	0	68385	650890
sp|O15042|SR140_HUMAN	9	9	12.1	118.29	0	37.353	94144	0	0	0	156790	0	718100	37462
sp|O15078|CE290_HUMAN	2	2	0.8	290.38	0.0019342	2.6395	71494	34214	0	0	0	0	0	0
sp|O15111|IKKA_HUMAN	1	1	3.1	84.639	0	2.9905	0	23764	0	0	0	0	0	0
sp|O15160|RPAC1_HUMAN	2	2	9	39.249	0	6.5673	0	54391	0	66108	0	52600	0	0
sp|O15226|NKRF_HUMAN	8	8	17.5	77.672	0	27.084	67618	61357	14927	43662	0	0	781790	68277
sp|O15234|CASC3_HUMAN	2	2	3.8	76.277	0	9.8858	18029	0	14609	16954	0	0	32776	87573
sp|O15269|SPTC1_HUMAN	4	4	12.1	52.743	0	30.162	53488	69478	60820	175470	0	105190	36095	232190
sp|O15294|OGT1_HUMAN	11	11	14.5	116.92	0	23.09	39045	48240	49604	101170	0	0	399930	282490
sp|O15371|EIF3D_HUMAN	2	2	4	63.972	0	3.6523	0	0	0	0	0	0	83591	0
sp|O15372|EIF3H_HUMAN	3	3	11.4	39.93	0	7.9922	0	74556	0	0	0	147080	0	128280
sp|O15381|NVL_HUMAN	2	2	4.6	95.05	0	8.1493	25285	0	0	0	0	0	163320	23884
sp|O43143|DHX15_HUMAN	17	17	22.8	90.932	0	87.338	383280	202270	320840	48807	1217800	72121	3091500	415750
sp|O43159|RRP8_HUMAN	1	1	3.1	50.714	0.0073801	2.3011	0	0	0	0	0	0	56752	0
sp|O43172|PRP4_HUMAN	1	1	3.1	58.449	0	3.5307	0	0	14483	0	0	0	62470	0
sp|O43175|SERA_HUMAN	14	14	34.3	56.65	0	115.02	695360	1370600	702600	1166600	678610	1155000	633770	1011800
sp|O43242|PSMD3_HUMAN	4	4	12	60.977	0	12.555	128860	0	107910	32525	0	37731	0	33699
sp|O43290|SNUT1_HUMAN	3	3	5.5	90.254	0	11.856	0	0	0	0	0	0	128000	0
sp|O43318|M3K7_HUMAN	8	8	17	67.195	0	59.065	509860	53977	206510	343760	320460	181780	338550	110260
sp|O43324|MCA3_HUMAN	1	1	14.4	19.81	0	5.1709	0	0	0	0	0	0	6239.9	50262
sp|O43379|WDR62_HUMAN	1	1	1.1	165.95	0	3.4454	0	36892	0	19276	0	0	0	11489
sp|O43390|HNRPR_HUMAN	9	6	18	70.942	0	43.29	0	13600	0	5734.4	10136	7602	1628600	3921
sp|O43396|TXNL1_HUMAN	8	8	36.7	32.251	0	62.594	0	687590	0	2233400	17686	1045100	0	1064500
sp|O43432|IF4G3_HUMAN	9	3	6.9	176.65	0	6.0419	0	196660	0	36549	0	0	0	29208
sp|O43447|PPIH_HUMAN	1	1	7.9	19.208	0	3.4591	0	0	0	0	0	0	28217	0
sp|O43583|DENR_HUMAN	1	1	10.1	22.092	0	4.2047	0	0	0	0	0	0	14594	0
sp|O43592|XPOT_HUMAN	2	2	2.6	109.96	0	5.3256	0	0	0	0	0	0	49239	72765
sp|O43660|PLRG1_HUMAN	2	2	11.7	57.193	0	10.794	0	0	0	0	0	0	124340	0
sp|O43684|BUB3_HUMAN	3	3	13.4	37.154	0	5.4677	0	46408	0	61885	0	66213	30105	70503
sp|O43747|AP1G1_HUMAN	25	25	33	91.35	0	133.98	0	1859500	68490	3222700	0	6542400	0	1710300
sp|O43795|MYO1B_HUMAN;sp|Q9UBC5|MYO1A_HUMAN	11;1	11;1	12.5	131.98	0	125.02	275610	143280	123390	256250	255440	117120	452650	457790
sp|O43809|CPSF5_HUMAN	3	3	25.6	26.227	0	5.6903	0	0	0	0	84037	0	84973	0
sp|O43819|SCO2_HUMAN	5	5	17.7	29.81	0	16.008	0	171560	64146	324180	87289	0	0	157330
sp|O43837|IDH3B_HUMAN	1	1	3.1	42.183	0.0047438	2.5253	0	19099	0	0	0	27755	0	25581
sp|O60333|KIF1B_HUMAN;sp|Q12756|KIF1A_HUMAN;sp|O43896|KIF1C_HUMAN	5;3;1	5;3;1	4	204.47	0	11.463	0	64137	0	96331	0	50273	0	0
sp|O60341|KDM1A_HUMAN	2	2	3.4	92.902	0	5.205	56312	0	83540	40924	48470	45335	37672	0
sp|O60506|HNRPQ_HUMAN	9	6	17.2	69.602	0	49.916	4478.6	0	0	3605.2	0	0	692460	2642.4
sp|O60566|BUB1B_HUMAN	3	3	3.9	119.54	0	10.57	0	68301	0	75587	0	0	0	50712
sp|O60716|CTND1_HUMAN	11	11	15.6	108.17	0	53.51	147100	149720	0	87759	0	78386	364870	550430
sp|O60762|DPM1_HUMAN	5	5	28.1	29.634	0	19.165	128730	237000	309950	226120	260080	302490	122660	172730
sp|O60784|TOM1_HUMAN	1	1	5.3	53.818	0	5.3408	0	0	0	0	0	0	89281	0
sp|Q99880|H2B1L_HUMAN;sp|Q99879|H2B1M_HUMAN;sp|Q99877|H2B1N_HUMAN;sp|Q93079|H2B1H_HUMAN;sp|Q5QNW6|H2B2F_HUMAN;sp|P62807|H2B1C_HUMAN;sp|P58876|H2B1D_HUMAN;sp|P57053|H2BFS_HUMAN;sp|O60814|H2B1K_HUMAN;sp|Q96A08|H2B1A_HUMAN;sp|A0A2R8Y619|H2BE1_HUMAN	8;8;8;8;8;8;8;8;8;5;2	2;2;2;2;2;2;2;2;2;0;0	53.2	13.952	0	20.883	166410	18954	74515	0	83029	0	1730100	84410
sp|O60825|F262_HUMAN	14	12	33.5	58.476	0	70.512	92170	32308	0	0	1106700	31862	3176900	45933
sp|O60830|TI17B_HUMAN	1	1	12.8	18.273	0.0073665	2.2999	0	0	0	0	0	0	9064.2	0
sp|O60832|DKC1_HUMAN	1	1	2.1	57.673	0	4.6827	0	0	0	0	0	0	21820	0
sp|O60884|DNJA2_HUMAN	14	14	39.8	45.745	0	67.752	560630	2563800	507980	1054800	0	1460000	404450	986110
sp|O75122|CLAP2_HUMAN;sp|Q7Z460|CLAP1_HUMAN	4;1	4;1	5.6	141.06	0	14.402	0	0	0	0	37244	0	235230	77515
sp|O75175|CNOT3_HUMAN	4	4	8	81.871	0	16.592	0	0	0	54616	0	115600	16664	144330
sp|O75179|ANR17_HUMAN;sp|Q8IWZ3|ANKH1_HUMAN	2;1	2;1	1.6	274.25	0	7.6756	0	0	0	39739	0	0	0	54715
sp|O75190|DNJB6_HUMAN	1	1	3.4	36.087	0	3.8549	0	100910	120720	88096	0	51637	45255	36357
sp|O75396|SC22B_HUMAN	1	1	6.5	24.593	0	4.7159	0	0	51638	0	42080	0	21133	0
sp|O75400|PR40A_HUMAN	3	3	4.5	108.8	0	8.4275	15540	13536	0	12264	0	0	364130	10392
sp|O75489|NDUS3_HUMAN	2	2	10.6	30.241	0	5.8353	0	0	0	0	0	0	34613	0
sp|O75494|SRS10_HUMAN	3	3	19.1	31.3	0	10.615	0	0	0	0	27215	0	173860	0
sp|O75533|SF3B1_HUMAN	22	22	21.9	145.83	0	69.354	1411800	36362	189870	45799	713160	29337	1327800	12683
sp|O75534|CSDE1_HUMAN	6	6	9.4	88.884	0	53.096	0	89437	70876	78272	0	0	136830	143040
sp|O75569|PRKRA_HUMAN	2	2	7.3	34.404	0	4.2893	0	0	0	25015	35523	21022	20574	29587
sp|O75607|NPM3_HUMAN	1	1	8.4	19.343	0.0019194	2.6086	0	0	0	0	0	0	0	65197
sp|O75643|U520_HUMAN	2	2	1.3	244.5	0	4.1267	63978	76800	0	0	0	0	0	21416
sp|O75688|PPM1B_HUMAN;sp|P35813|PPM1A_HUMAN	19;3	19;3	44.3	52.642	0	136.33	1265200	358320	115210	89799	523990	497150	3926400	3864400
sp|O75792|RNH2A_HUMAN	1	1	4.3	33.395	0.0065299	2.411	0	44531	0	94900	0	0	0	27764
sp|O75817|POP7_HUMAN	1	1	10.7	15.651	0	3.2416	0	0	0	0	0	0	20579	0
sp|O75821|EIF3G_HUMAN	10	10	40	35.611	0	56.658	145610	514300	0	332240	0	386500	27444	1037500
sp|O75828|CBR3_HUMAN;sp|P16152|CBR1_HUMAN	2;1	2;1	7.6	30.85	0	5.0078	51702	37259	32421	0	0	0	0	0
sp|O75934|SPF27_HUMAN	2	2	11.6	26.131	0	13.979	0	0	0	0	0	0	80084	0
sp|O75947|ATP5H_HUMAN	1	1	10.6	18.491	0	4.0717	0	0	0	0	13479	0	11753	0
sp|O76021|RL1D1_HUMAN	2	2	6.3	54.972	0	3.4939	0	0	0	0	0	0	257810	0
sp|O76054|S14L2_HUMAN;sp|Q9UDX4|S14L3_HUMAN	2;1	2;1	8.2	46.145	0	4.1715	0	62333	0	46745	0	78965	0	0
sp|O94832|MYO1D_HUMAN	5	5	7.7	116.2	0	19.16	108940	145760	0	199680	0	83698	187510	188860
sp|O94905|ERLN2_HUMAN	1	1	7.4	37.839	0.0065238	2.41	0	0	0	0	0	0	0	37405
sp|O94906|PRP6_HUMAN	2	2	2	106.92	0.0046948	2.4526	24762	15521	0	0	0	0	32777	0
sp|O94916|NFAT5_HUMAN	5	5	5.6	165.76	0	13.653	0	236280	0	117580	0	0	0	182210
sp|O94966|UBP19_HUMAN	1	1	0.9	145.65	0.0019305	2.6262	0	0	0	36371	16067	0	0	0
sp|O95163|ELP1_HUMAN	5	5	4.2	150.25	0	8.4897	58968	87314	0	329720	0	42048	0	35161
sp|O95232|LC7L3_HUMAN	5	5	17.1	51.466	0	23.679	0	0	11212	0	0	0	1038400	7168.8
sp|O95248|MTMR5_HUMAN	9	9	8.6	208.44	0	34.982	289150	0	0	0	0	0	248160	0
sp|O95299|NDUAA_HUMAN	2	2	9.3	40.75	0	10.716	0	78930	0	29453	0	137600	3042.2	102830
sp|O95347|SMC2_HUMAN	15	15	18.3	135.65	0	74.712	258600	565470	0	1061500	123220	0	110240	649990
sp|O95373|IPO7_HUMAN	3	3	4.1	119.52	0	4.2872	0	0	0	0	0	0	59306	89276
sp|O95433|AHSA1_HUMAN	6	6	24.6	38.274	0	40.078	0	192710	0	55774	0	453740	34568	670290
sp|O95470|SGPL1_HUMAN	2	2	6.2	63.523	0	4.6607	0	0	0	0	0	0	96285	28332
sp|O95573|ACSL3_HUMAN;sp|O60488|ACSL4_HUMAN	5;1	5;1	11.9	80.419	0	20.442	237540	0	0	0	0	0	0	0
sp|O95755|RAB36_HUMAN	2	2	6.3	36.322	0	27.686	51258	0	133380	0	0	0	0	0
sp|O95757|HS74L_HUMAN	27	22	43.3	94.511	0	170.65	40263	334540	0	225380	0	240470	0	2143700
sp|O95782|AP2A1_HUMAN;sp|O94973|AP2A2_HUMAN	5;3	5;3	6	107.54	0	11.753	58974	0	0	54544	0	0	101630	83576
sp|O95793|STAU1_HUMAN	14	12	22.5	63.182	0	68.551	178560	331950	95569	1040000	109190	871230	1804900	438510
sp|O95816|BAG2_HUMAN	9	9	41.7	23.772	0	96.682	264710	782540	1121400	63657	1626100	477090	490920	948220
sp|O95819|M4K4_HUMAN	1	1	1.5	142.1	0	3.0427	0	0	0	0	0	0	7118	0
sp|O95831|AIFM1_HUMAN	4	4	10.4	66.9	0	13.798	0	0	0	0	122080	0	330820	0
sp|P00338|LDHA_HUMAN;sp|Q6ZMR3|LDH6A_HUMAN;sp|P07864|LDHC_HUMAN	3;1;1	2;0;0	12	36.688	0	8.0416	0	106170	29209	161620	24086	60191	0	0
sp|P00387|NB5R3_HUMAN	6	6	27.2	34.234	0	36.217	243240	0	163180	47524	639050	0	20347	0
sp|P00390|GSHR_HUMAN	1	1	2.3	56.256	0.00097752	2.7642	0	21511	0	0	0	0	0	41338
sp|P00403|COX2_HUMAN	1	1	7.5	25.565	0	4.2235	0	0	0	0	0	0	25667	95424
sp|P00492|HPRT_HUMAN	1	1	13.8	24.579	0	6.5239	0	0	0	0	0	0	5955.6	0
sp|P00519|ABL1_HUMAN	2	2	4	122.87	0	3.4419	0	0	0	72438	0	0	0	76396
sp|P00918|CAH2_HUMAN	2	2	10	29.246	0	3.3494	0	32838	0	59575	0	0	0	0
sp|P01008|ANT3_HUMAN	6	4	18.5	52.602	0	14.545	0	0	0	0	660180	0	626160	0
sp|P01040|CYTA_HUMAN	1	1	12.2	11.006	0.0019324	2.6268	0	0	21473	0	0	0	19688	67645
sp|P02786|TFR1_HUMAN	5	5	8.3	84.87	0	12.427	181720	0	198080	138340	0	0	89481	0
sp|P04040|CATA_HUMAN	1	1	2.5	59.755	0	4.1589	61318	25436	38324	0	0	0	0	28417
sp|P04075|ALDOA_HUMAN	3	3	10.2	39.42	0	6.4157	0	247740	17647	160410	7147.9	0	0	111290
sp|P04080|CYTB_HUMAN	2	2	24.5	11.139	0	6.2429	0	0	0	0	0	0	34074	59157
sp|P04181|OAT_HUMAN	7	7	21.6	48.534	0	20.787	0	363100	68477	600460	198860	461380	34449	845920
sp|P04264|K2C1_HUMAN	70	5	73	66.038	0	323.31	173920000	95415000	224140000	156890000	44148000	44826000	134220000	191810000
sp|P04279|SEMG1_HUMAN	1	1	3.5	52.13	0	3.5585	57697	0	0	0	0	0	0	0
sp|P04350|TBB4A_HUMAN	28	1	61.5	49.585	0	15.215	23817	121540	0	222790	0	257880	10650	344100
sp|P04406|G3P_HUMAN	9	9	37.6	36.053	0	82.903	644770	560360	633000	899850	1587300	674010	105960	2373900
sp|P04637|P53_HUMAN	14	14	49.4	43.653	0	94.416	13293	822450	9405.7	783410	0	2599800	6877.2	2678300
sp|P04792|HSPB1_HUMAN	5	5	33.2	22.782	0	17.275	189970	397530	425760	572930	268990	187430	130740	269340
sp|P04843|RPN1_HUMAN	8	8	16.8	68.569	0	21.489	77241	0	88171	0	140760	0	306270	26177
sp|Q93077|H2A1C_HUMAN;sp|Q7L7L0|H2A3_HUMAN;sp|P04908|H2A1B_HUMAN;sp|Q96QV6|H2A1A_HUMAN;sp|P16104|H2AX_HUMAN;sp|Q71UI9|H2AV_HUMAN;sp|P0C0S5|H2AZ_HUMAN;sp|Q8IUE6|H2A2B_HUMAN	4;4;4;2;2;1;1;1	1;1;1;0;0;0;0;0	35.4	14.105	0	3.4	0	0	0	0	0	0	27167	0
sp|P05023|AT1A1_HUMAN;sp|P13637|AT1A3_HUMAN;sp|P50993|AT1A2_HUMAN;sp|Q13733|AT1A4_HUMAN;sp|P20648|ATP4A_HUMAN;sp|P54707|AT12A_HUMAN	16;8;6;2;1;1	16;8;6;2;1;1	18.7	112.89	0	128.24	761930	621510	324470	814420	45836	116200	348890	1858200
sp|P05089|ARGI1_HUMAN	3	3	8.4	34.735	0	4.7089	176220	64910	109240	69668	0	0	0	0
sp|P05109|S10A8_HUMAN	5	5	38.7	10.834	0	38.742	816460	671440	194660	210370	251550	0	367470	753530
sp|P05141|ADT2_HUMAN;sp|Q9H0C2|ADT4_HUMAN	33;5	15;0	62.1	32.852	0	250.44	9816500	28042000	17574000	41583000	22151000	37756000	16887000	37334000
sp|P05198|IF2A_HUMAN	1	1	3.8	36.112	0	7.1299	0	32785	0	0	110670	56190	20027	45784
sp|P05386|RLA1_HUMAN	2	1	28.9	11.514	0	17.829	66472	28207	118250	0	600280	0	4167700	580290
sp|P05387|RLA2_HUMAN	10	9	97.4	11.665	0	138.91	0	0	36305	15761	66760	35997	2740300	125690
sp|P05388|RLA0_HUMAN;sp|Q8NHW5|RLA0L_HUMAN	23;14	23;14	66.9	34.273	0	211.57	6771800	1659400	6577000	2845300	11335000	2707800	5086100	5532700
sp|P05455|LA_HUMAN	2	2	7.4	46.836	0	5.1547	0	44978	0	0	0	42946	64847	0
sp|P05783|K1C18_HUMAN	3	1	10.9	48.057	0	5.6247	0	174780	0	104660	0	74594	0	63861
sp|P06493|CDK1_HUMAN;sp|P24941|CDK2_HUMAN;sp|Q00526|CDK3_HUMAN	12;2;2	11;1;1	48.1	34.095	0	48.306	308970	656250	444920	812720	1072500	712010	363030	920220
sp|P06576|ATPB_HUMAN	10	10	28.2	56.559	0	45.598	218450	715390	137610	759280	0	555100	131160	553810
sp|P06702|S10A9_HUMAN	6	6	36	13.242	0	81.838	393630	473060	672890	184810	688960	386860	651050	1267800
sp|P06748|NPM_HUMAN	6	6	23.5	32.575	0	25.112	199900	83838	0	0	467940	175180	95630	234090
sp|Q16778|H2B2E_HUMAN;sp|P33778|H2B1B_HUMAN;sp|P23527|H2B1O_HUMAN;sp|P06899|H2B1J_HUMAN;sp|Q8N257|H2B3B_HUMAN;sp|Q6DRA6|H2B2D_HUMAN;sp|Q6DN03|H2B2C_HUMAN	7;7;7;7;6;1;1	1;1;1;1;1;1;1	52.4	13.92	1	-2	0	0	0	0	0	0	38402	0
sp|P07195|LDHB_HUMAN	4	3	15.9	36.638	0	13.986	91332	525020	88085	442750	168510	317300	22586	253620
sp|P07237|PDIA1_HUMAN	2	2	5.7	57.116	0.00097561	2.7216	0	0	0	17568	32839	30322	0	0
sp|P07339|CATD_HUMAN	3	3	10.4	44.552	0	4.9599	193610	59969	219350	36853	94196	0	0	0
sp|P07355|ANXA2_HUMAN;sp|A6NMY6|AXA2L_HUMAN	6;4	6;4	22.7	38.604	0	54.566	248270	163090	265370	300360	268430	384990	47199	339430
sp|P07437|TBB5_HUMAN	33	7	66.4	49.67	0	278.54	2217600	9007200	3258800	9409700	5245200	9736900	3345500	16207000
sp|P07814|SYEP_HUMAN	55	55	44.5	170.59	0	270.3	2032900	8439000	108560	13151000	394000	2186500	151880	878250
sp|P07900|HS90A_HUMAN	13	5	19.3	84.659	0	44.648	127270	189870	291740	67400	206280	72246	290950	168050
sp|P08195|4F2_HUMAN	2	2	4.1	67.993	0	5.5933	0	0	0	0	67556	28751	45125	33688
sp|P08238|HS90B_HUMAN;sp|Q58FF7|H90B3_HUMAN;sp|Q14568|HS902_HUMAN;sp|Q58FF6|H90B4_HUMAN	29;7;3;1	18;4;0;0	35.9	83.263	0	222.6	1786700	2461800	4374000	704230	2090700	956840	5812400	3829600
sp|P08559|ODPA_HUMAN;sp|P29803|ODPAT_HUMAN	8;1	8;1	23.8	43.295	0	21.338	16800	353870	0	31393	15422	65069	0	632570
sp|P08574|CY1_HUMAN	2	2	12.3	35.422	0	4.0728	21462	0	0	0	0	0	0	0
sp|P08579|RU2B_HUMAN	5	5	28.9	25.486	0	18.872	0	0	35526	12009	53136	0	142350	117570
sp|P08670|VIME_HUMAN;sp|P17661|DESM_HUMAN;sp|P41219|PERI_HUMAN;sp|Q16352|AINX_HUMAN	41;5;4;2	36;1;2;0	68.5	53.651	0	323.31	325700	20397000	225000	4265000	105510	16707000	209610	20632000
sp|P08708|RS17_HUMAN	10	10	68.9	15.55	0	47.733	19638	0	25090	0	240390	0	3033800	0
sp|P08865|RSSA_HUMAN	6	6	29.8	32.854	0	47.507	0	179350	0	123780	121780	247760	157440	253050
sp|P09211|GSTP1_HUMAN	4	4	34.8	23.356	0	43.56	42614	0	109020	124040	143120	65798	74857	64539
sp|P09496|CLCA_HUMAN	5	5	20.2	27.076	0	16.442	0	912240	0	509300	0	135000	0	506190
sp|P09497|CLCB_HUMAN	4	4	15.7	25.19	0	8.4213	0	0	0	111290	0	125620	0	373730
sp|P09651|ROA1_HUMAN;sp|Q32P51|RA1L2_HUMAN	5;1	5;1	15.9	38.746	0	27.706	0	21003	52337	0	224360	0	715560	0
sp|P09661|RU2A_HUMAN	11	11	39.2	28.415	0	105.14	0	10110	15544	18901	525500	0	823860	0
sp|P09874|PARP1_HUMAN	27	27	31.3	113.08	0	226.1	65891	77107	3804300	5621600	29848	39605	99886	203460
sp|Q99878|H2A1J_HUMAN;sp|Q96KK5|H2A1H_HUMAN;sp|Q9BTM1|H2AJ_HUMAN;sp|Q16777|H2A2C_HUMAN;sp|Q6FI13|H2A2A_HUMAN;sp|P20671|H2A1D_HUMAN;sp|P0C0S8|H2A1_HUMAN	5;5;5;5;5;5;5	2;2;2;2;2;2;2	35.9	13.936	0	25.621	299190	120450	157630	108430	103160	0	1871000	150970
sp|P0C2W1|FBSP1_HUMAN	1	1	3.8	30.632	0	3.5337	0	0	0	0	0	0	0	27348
sp|P0CG47|UBB_HUMAN	15	15	94.3	25.761	0	323.31	30037000	45156000	69655000	42143000	22460000	9190500	24986000	20484000
sp|P0DMV9|HS71B_HUMAN;sp|P0DMV8|HS71A_HUMAN	58;58	35;35	63.5	70.051	0	323.31	44660000	18532000	54179000	150810000	20304000	270090000	42491000	39101000
sp|Q01081|U2AF1_HUMAN;sp|P0DN76|U2AF5_HUMAN	2;2	2;2	8.8	27.872	0	15.972	0	0	44491	22794	223540	31687	0	0
sp|P35520|CBS_HUMAN;sp|P0DN79|CBSL_HUMAN	3;3	3;3	9.3	60.586	0	7.952	0	0	0	0	0	0	66646	0
sp|P0DOY3|IGLC3_HUMAN;sp|P0DOY2|IGLC2_HUMAN	1;1	1;1	9.4	11.265	0.0073869	2.3012	21957	24301	0	0	0	0	0	44477
sp|P0DPH8|TBA3D_HUMAN;sp|P0DPH7|TBA3C_HUMAN;sp|Q6PEY2|TBA3E_HUMAN	25;25;20	1;1;1	50.2	49.959	0	3.0287	0	0	0	0	0	0	0	22808
sp|P10321|HLAC_HUMAN;sp|P01893|HLAH_HUMAN;sp|P04439|HLAA_HUMAN;sp|P30511|HLAF_HUMAN	3;2;2;1	3;2;2;1	13.1	40.648	0	12.581	0	28997	23016	0	568250	43566	57123	68976
sp|P16403|H12_HUMAN;sp|P10412|H14_HUMAN;sp|P16402|H13_HUMAN;sp|P22492|H1T_HUMAN;sp|Q02539|H11_HUMAN;sp|P16401|H15_HUMAN	8;8;8;4;4;1	8;8;8;4;4;1	22.1	21.364	0	34.077	32484	0	52697	20005	173580	0	1912300	36588
sp|P10599|THIO_HUMAN	2	2	19	11.737	0	6.0026	0	0	0	0	0	0	0	61408
sp|P10809|CH60_HUMAN	15	15	34	61.054	0	82.826	368080	246240	494250	282180	279860	1684100	1615600	1564800
sp|P11021|BIP_HUMAN	32	31	41.9	72.332	0	266.26	5221200	507520	8422100	231490	222350	140720	5615500	36878
sp|P11142|HSP7C_HUMAN;sp|P54652|HSP72_HUMAN	46;13	40;7	59.9	70.897	0	323.31	46379000	2669800	34796000	12612000	8866100	21037000	38000000	3269600
sp|P11172|UMPS_HUMAN	2	2	9.2	52.221	0	4.5549	0	61825	0	108050	0	75678	0	97280
sp|P11274|BCR_HUMAN	1	1	1.3	142.82	0	5.2633	0	0	0	0	0	0	0	0
sp|P11310|ACADM_HUMAN	10	10	27.3	46.588	0	137.32	0	183380	0	315280	30619	209480	16962	689560
sp|P11441|UBL4A_HUMAN	1	1	6.4	17.776	0.0073733	2.3001	0	0	0	0	0	0	0	33688
sp|P11532|DMD_HUMAN	1	1	0.3	426.74	0	3.2198	1061100	1132900	809830	866640	50859	43407	0	611880
sp|P11586|C1TC_HUMAN	40	38	40	101.56	0	245.35	717250	4098600	62545	2964800	601190	793660	1225400	13426000
sp|P11802|CDK4_HUMAN	3	2	11.6	33.729	0	3.8087	0	200360	27090	170520	0	135670	25114	88285
sp|P11940|PABP1_HUMAN;sp|Q9H361|PABP3_HUMAN;sp|Q4VXU2|PAP1L_HUMAN;sp|Q96DU9|PABP5_HUMAN;sp|P0CB38|PAB4L_HUMAN	19;9;3;2;1	10;7;2;2;0	32.1	70.67	0	126.69	254550	31269	61195	379210	18420	86044	5065100	39378
sp|P12004|PCNA_HUMAN	10	10	34.9	28.768	0	106.83	260370	615400	321480	525550	642300	637440	146150	872290
sp|P12236|ADT3_HUMAN	29	9	58.1	32.866	0	47.119	49259	1982100	233510	2140900	253470	1139600	1413900	2297300
sp|P12273|PIP_HUMAN	4	4	21.9	16.572	0	10.166	193990	41578	225790	58619	31659	0	23155	31411
sp|P12956|XRCC6_HUMAN	3	3	8.2	69.842	0	7.0767	59702	0	181630	35780	108570	0	41446	39248
sp|P13010|XRCC5_HUMAN	5	5	13.3	82.704	0	22.303	52052	0	266120	0	0	0	41384	0
sp|P13639|EF2_HUMAN	40	39	50.3	95.337	0	267.76	2135300	2881800	2748900	3236000	1600800	2379600	2125200	9874600
sp|P13804|ETFA_HUMAN	1	1	5.7	35.079	0	4.2769	37959	0	0	0	52429	0	0	0
sp|P13995|MTDC_HUMAN	2	2	7.1	37.895	0	4.21	0	25452	0	82498	0	32212	0	55869
sp|P14373|TRI27_HUMAN	1	1	2.7	58.489	0	10.572	0	0	0	38790	0	21711	0	0
sp|P14618|KPYM_HUMAN	4	4	10	57.936	0	12.028	63831	21229	174640	0	0	0	156390	29607
sp|P14625|ENPL_HUMAN	2	1	3.5	92.468	0	2.8301	75190	0	54077	0	0	0	0	0
sp|P60660|MYL6_HUMAN;sp|P14649|MYL6B_HUMAN	1;1	1;1	8.6	16.93	0	4.347	0	0	28668	36775	39644	25370	50039	44414
sp|P63162|RSMN_HUMAN;sp|P14678|RSMB_HUMAN	5;5	5;5	18.8	24.614	0	8.7444	0	0	101230	0	706640	190970	581930	244590
sp|P14735|IDE_HUMAN	2	2	2.2	117.97	0	5.2049	0	0	9782.4	0	0	0	0	31927
sp|P14866|HNRPL_HUMAN	1	1	2.2	64.132	0	11.653	0	0	0	0	0	0	54488	0
sp|P14868|SYDC_HUMAN	15	15	38.7	57.136	0	57.107	339490	1100600	493100	1794400	0	1682200	227980	778830
sp|P14923|PLAK_HUMAN;sp|P35222|CTNB1_HUMAN	18;1	18;1	26.7	81.744	0	43.456	1534600	202240	418450	264910	48326	0	438180	525540
sp|P63000|RAC1_HUMAN;sp|P60763|RAC3_HUMAN;sp|P15153|RAC2_HUMAN	1;1;1	1;1;1	5.2	21.45	0.0081744	2.2431	0	0	10676	0	35537	0	0	0
sp|P15259|PGAM2_HUMAN;sp|P18669|PGAM1_HUMAN;sp|Q8N0Y7|PGAM4_HUMAN	4;4;2	4;4;2	20.2	28.766	0	10.162	37090	0	90287	30303	255700	0	23734	0
sp|P22392|NDKB_HUMAN;sp|P15531|NDKA_HUMAN;sp|O60361|NDK8_HUMAN	2;2;1	2;2;1	13.8	17.298	0	3.4894	0	0	0	0	0	0	36357	101950
sp|P15880|RS2_HUMAN	18	18	51.5	31.324	0	113.98	2694400	1426700	3084600	567960	11706000	1554100	11278000	972080
sp|P15924|DESP_HUMAN	32	32	13.2	331.77	0	92.942	2432500	300060	334830	424840	40492	0	124850	526010
sp|P16615|AT2A2_HUMAN;sp|Q93084|AT2A3_HUMAN;sp|O14983|AT2A1_HUMAN	7;1;1	7;1;1	10.7	114.76	0	50.76	363040	112870	170970	279260	53453	0	97101	342050
sp|P16989|YBOX3_HUMAN	6	3	28	40.089	0	4.4018	79819	0	0	0	91612	0	174310	0
sp|P17066|HSP76_HUMAN;sp|P48741|HSP77_HUMAN	16;9	1;1	17.3	71.027	0	9.685	51115	47579	384830	80967	25388	493030	5095700	1384600
sp|P17812|PYRG1_HUMAN	1	1	2	66.69	0	5.0502	0	35578	7241.9	0	0	0	60178	0
sp|P17844|DDX5_HUMAN	18	13	36.3	69.147	0	102.74	0	0	0	6140.7	0	0	2139900	4086.7
sp|P17980|PRS6A_HUMAN	2	2	7.3	49.203	0	19.341	59789	53327	55354	119810	0	0	14665	103190
sp|P17987|TCPA_HUMAN	10	10	22.1	60.343	0	31.187	375060	0	336910	76192	183380	171850	1190800	34278
sp|P18077|RL35A_HUMAN	2	2	12.7	12.538	0	7.5121	0	0	0	0	0	0	11696	75804
sp|P18124|RL7_HUMAN	30	30	64.5	29.225	0	221.09	9347400	3260100	15581000	2754800	30824000	2496100	43427000	2878800
sp|P18621|RL17_HUMAN	20	20	69.6	21.397	0	200.38	255690	39886	2205800	440600	5599800	407860	12344000	835730
sp|P19338|NUCL_HUMAN	34	34	43	76.613	0	323.31	1206900	231290	1319700	343470	5609700	118030	28249000	2179400
sp|P19387|RPB3_HUMAN	9	9	53.5	31.441	0	38.553	83875	168360	0	237050	86869	378310	0	183080
sp|P19474|RO52_HUMAN	9	9	25.9	54.169	0	28.54	1490300	292790	604430	686310	374580	390330	66125	238850
sp|P19623|SPEE_HUMAN	3	3	10.6	33.824	0	6.7979	0	69450	22942	0	52230	68777	16410	134560
sp|P19838|NFKB1_HUMAN	1	1	1.1	105.35	0	4.0447	0	0	0	0	0	0	0	20433
sp|Q16720|AT2B3_HUMAN;sp|P20020|AT2B1_HUMAN;sp|P23634|AT2B4_HUMAN;sp|Q01814|AT2B2_HUMAN	1;1;1;1	1;1;1;1	0.9	134.2	0.0098566	2.1554	34168	0	0	23730	0	0	0	0
sp|P20042|IF2B_HUMAN	1	1	3.3	38.388	0.0082192	2.2527	0	0	0	0	0	0	56594	0
sp|P20290|BTF3_HUMAN	1	1	7.3	22.168	1	-2	0	0	0	0	0	0	4304.9	0
sp|P20339|RAB5A_HUMAN	4	2	22.8	23.658	0	4.039	0	0	0	0	79234	0	0	0
sp|Q9NRW1|RAB6B_HUMAN;sp|P20340|RAB6A_HUMAN	2;2	1;1	10.6	23.461	0.0081818	2.2472	0	0	11558	0	33013	0	8205.2	0
sp|P20929|NEBU_HUMAN	2	2	0.4	772.91	0.0089847	2.1795	0	0	361720	0	0	0	286260	0
sp|P60891|PRPS1_HUMAN;sp|P21108|PRPS3_HUMAN;sp|P11908|PRPS2_HUMAN	2;2;1	2;2;1	7.9	34.834	0	17.136	0	11611	25775	0	78209	0	11470	83033
sp|P21333|FLNA_HUMAN	5	5	3.2	280.74	0	11.889	141300	360270	0	0	20674	0	0	0
sp|P21796|VDAC1_HUMAN	1	1	3.5	30.772	0.0097865	2.0915	24166	0	0	0	17653	0	8874	0
sp|P21912|SDHB_HUMAN	7	7	21.4	31.629	0	19.789	0	1054800	167340	172950	76045	685360	48456	1487800
sp|P22061|PIMT_HUMAN	7	7	49.3	24.636	0	13.932	0	77986	144510	69365	144820	98330	103310	305030
sp|P22087|FBRL_HUMAN	4	3	17.4	33.784	0	10.048	0	54979	16428	138430	715980	58829	38026	54643
sp|P22102|PUR2_HUMAN	13	13	18.5	107.77	0	29.532	191350	307210	259310	483660	58453	0	144980	864270
sp|P22314|UBA1_HUMAN	9	9	15.4	117.85	0	90.043	195980	110240	66764	204380	463510	347800	78248	563720
sp|P22352|GPX3_HUMAN	1	1	6.2	25.552	0.0081227	2.2115	0	0	0	0	35032	0	0	0
sp|Q96RM1|SPR2F_HUMAN;sp|P35326|SPR2A_HUMAN;sp|P35325|SPR2B_HUMAN;sp|P22532|SPR2D_HUMAN;sp|P22531|SPR2E_HUMAN;sp|Q9BYE4|SPR2G_HUMAN	1;1;1;1;1;1	1;1;1;1;1;1	12.5	7.8052	0	3.4886	0	0	0	0	0	0	0	14579
sp|P22695|QCR2_HUMAN	7	7	25.2	48.442	0	79.992	0	755750	0	894500	0	497250	49405	489320
sp|P22735|TGM1_HUMAN	1	1	2.3	89.786	0	4.698	0	0	33932	0	0	0	10590	16174
sp|P23246|SFPQ_HUMAN	4	4	9.5	76.149	0	8.6536	210610	86224	0	0	0	0	171140	100870
sp|Q9NRH3|TBG2_HUMAN;sp|P23258|TBG1_HUMAN	2;2	2;2	4.7	51.091	0	4.3435	0	129030	23214	117540	0	51353	7848.7	87004
sp|P23396|RS3_HUMAN	26	26	81.1	26.688	0	139.91	1460700	553710	1371800	531260	7968100	1105100	5782800	1131100
sp|P23458|JAK1_HUMAN;sp|O60674|JAK2_HUMAN	15;1	14;1	16.9	133.28	0	70.416	56594	11445	18271	10478	355920	14264	2043800	2717500
sp|P23526|SAHH_HUMAN	1	1	2.3	47.716	0.0081522	2.233	65307	49758	80611	37966	43506	47281	0	0
sp|P23528|COF1_HUMAN	2	2	25.3	18.502	0	8.6442	0	0	0	0	0	0	16234	88549
sp|P23588|IF4B_HUMAN	18	18	34.5	69.15	0	72.581	928980	6212.4	0	0	101880	0	5166100	21283
sp|P24534|EF1B_HUMAN	1	1	5.8	24.763	0.0074006	2.3104	0	0	0	0	20012	0	0	39062
sp|P24666|PPAC_HUMAN	7	7	41.1	18.042	0	69.821	0	0	0	0	0	34237	61664	588210
sp|P25205|MCM3_HUMAN	22	22	33.5	90.98	0	62.356	298730	564350	158250	365490	384090	277860	944570	1724000
sp|P25311|ZA2G_HUMAN	4	4	14.8	34.258	0	27.397	178160	81579	122140	122310	64444	0	0	60979
sp|P25325|THTM_HUMAN	1	1	5.4	33.178	0.0074349	2.3721	0	0	0	0	12013	0	0	0
sp|P25398|RS12_HUMAN	9	9	65.2	14.515	0	78.923	0	0	0	0	51615	0	1439000	157390
sp|P25705|ATPA_HUMAN	28	28	54.8	59.75	0	219.47	1546100	6964000	1153000	6372500	276160	6668700	1397900	6272100
sp|P25789|PSA4_HUMAN	6	6	24.5	29.483	0	27.297	104390	32189	61869	34523	1643900	0	913920	287920
sp|P26196|DDX6_HUMAN	2	2	7.5	54.416	0	4.0735	37153	84390	38860	69265	0	94638	72965	182380
sp|P26368|U2AF2_HUMAN	7	7	20.4	53.5	0	22.421	0	0	0	0	97654	0	766450	0
sp|P26373|RL13_HUMAN	24	24	59.7	24.261	0	301.54	5843600	2735800	9987600	1839000	25464000	1300000	29232000	2054600
sp|P26599|PTBP1_HUMAN;sp|O95758|PTBP3_HUMAN	12;3	12;3	30.3	57.221	0	66.215	125460	79497	202410	107380	92703	346160	3502900	487570
sp|P26639|SYTC_HUMAN	1	1	2.1	83.434	0	3.0418	0	55075	0	0	0	0	0	0
sp|P26640|SYVC_HUMAN	1	1	1.2	140.47	0	3.9041	0	41149	0	39155	0	0	0	26112
sp|P26641|EF1G_HUMAN	15	15	32	50.118	0	73.286	140160	1699200	131910	3650800	109680	2058800	359610	2161200
sp|P27348|1433T_HUMAN;sp|P31946|1433B_HUMAN	8;3	5;0	38	27.764	0	102.59	38434	91350	77021	74614	639670	176690	235170	579590
sp|P27635|RL10_HUMAN;sp|Q96L21|RL10L_HUMAN	19;7	19;7	72	24.604	0	161.36	364270	479060	2967100	279550	9832400	662720	12806000	687720
sp|P27708|PYR1_HUMAN	35	35	21.6	242.98	0	135.33	555030	6625400	92365	263270	37070	155400	34062	123430
sp|P28288|ABCD3_HUMAN	1	1	1.8	75.475	0.0082117	2.2527	0	0	0	0	39116	0	15753	0
sp|P28340|DPOD1_HUMAN	7	7	6.8	123.63	0	11.53	0	15017	0	45081	0	0	41085	288360
sp|P29508|SPB3_HUMAN;sp|P48594|SPB4_HUMAN	5;1	5;1	17.2	44.564	0	32.852	129600	86004	119640	79241	159880	114800	28371	138630
sp|P30041|PRDX6_HUMAN	7	7	37.5	25.035	0	28.09	0	263840	81857	757110	179170	409240	61182	591660
sp|P30048|PRDX3_HUMAN	3	3	14.5	27.692	0	21.056	0	0	0	0	67459	43528	30227	243720
sp|P30050|RL12_HUMAN	10	10	74.5	17.818	0	174.08	29773	35233	79140	0	949210	0	6408200	375760
sp|P30153|2AAA_HUMAN;sp|P30154|2AAB_HUMAN	2;1	2;1	6.3	65.308	0	10.621	0	0	0	0	0	0	109330	0
sp|P30837|AL1B1_HUMAN	6	6	15.1	57.206	0	22.611	0	136380	0	0	0	201250	57077	282290
sp|P30876|RPB2_HUMAN	23	23	21.8	133.9	0	99.956	45366	910510	0	2617300	19730	90077	94192	1259900
sp|Q5VSP4|LC1L1_HUMAN;sp|P31025|LCN1_HUMAN	1;1	1;1	6.8	17.918	0.0098127	2.1175	63151	19999	35064	0	22629	0	13924	0
sp|P31040|SDHA_HUMAN	5	5	9.3	72.691	0	32.746	30301	10208	86960	26715	18396	323420	75583	19733
sp|P31153|METK2_HUMAN	8	8	21.8	43.66	0	23.193	35120	125530	36738	69116	0	138870	381840	729690
sp|P31689|DNJA1_HUMAN	20	20	52.6	44.868	0	112.25	496700	6060900	334900	1851000	37195	3158100	333980	3233300
sp|P31943|HNRH1_HUMAN;sp|P55795|HNRH2_HUMAN	11;5	9;4	27.8	49.229	0	277.56	1533200	2494900	1031400	1596900	704250	1829700	1228600	2762400
sp|P31944|CASPE_HUMAN	3	3	9.5	27.679	0	6.3155	235020	107260	293270	239570	84709	0	0	0
sp|P32119|PRDX2_HUMAN	6	5	29.3	21.892	0	12.008	47857	0	130520	45815	112890	0	45707	239680
sp|P32969|RL9_HUMAN	13	13	52.1	21.863	0	221.89	179790	0	838190	341740	2226200	129560	6804300	183270
sp|P33176|KINH_HUMAN;sp|O60282|KIF5C_HUMAN;sp|Q12840|KIF5A_HUMAN	11;3;3	11;3;3	16.8	109.68	0	123.87	78204	129260	0	189510	0	0	26978	817700
sp|P33991|MCM4_HUMAN	3	3	5.8	96.557	0	8.2693	0	59067	0	53435	0	69745	0	77204
sp|P33992|MCM5_HUMAN	3	3	5.4	82.285	0	6.3767	0	73842	0	0	169590	0	182750	100040
sp|P33993|MCM7_HUMAN	11	11	21.3	81.307	0	27.908	0	547920	0	53083	172650	291210	105150	332670
sp|P34932|HSP74_HUMAN	41	37	50	94.33	0	323.31	39566	3291700	0	1535900	15437	4666900	36908	6564500
sp|P35080|PROF2_HUMAN	1	1	10	15.046	0	6.4312	0	0	0	0	0	0	0	161300
sp|P35232|PHB_HUMAN	3	3	11.8	29.804	0	9.6922	48102	0	106330	137240	65178	0	27394	19936
sp|P35268|RL22_HUMAN;sp|Q6P5R6|RL22L_HUMAN	9;1	9;1	68.8	14.787	0	74.706	0	10123	0	0	0	0	2255300	0
sp|P35606|COPB2_HUMAN	6	6	10.3	102.49	0	27.972	144530	142350	0	164790	64138	0	89356	166410
sp|P35611|ADDA_HUMAN	2	2	4.3	80.954	0	4.6381	0	39442	0	47952	0	0	29916	121630
sp|P35998|PRS7_HUMAN	2	2	9.7	48.633	0	3.5093	39455	98228	87855	0	0	31157	9742.3	0
sp|P36542|ATPG_HUMAN	7	7	24.2	32.996	0	34.488	310760	315570	328950	363420	534620	346330	209990	430720
sp|P36578|RL4_HUMAN	36	36	63	47.697	0	271.44	9181200	2079800	14055000	1245500	1468600	1220500	38731000	3032500
sp|P36873|PP1G_HUMAN;sp|P62140|PP1B_HUMAN	7;5	1;0	25.4	36.983	0	4.4875	0	0	0	0	69234	32485	0	0
sp|P36969|GPX4_HUMAN	5	5	32	22.174	0	13.16	0	0	0	0	25302	0	94904	411640
sp|P37108|SRP14_HUMAN	3	3	22.8	14.57	0	117.66	0	0	0	0	13330	0	526870	8864.2
sp|P38646|GRP75_HUMAN	17	17	26.8	73.68	0	78.678	1718000	222700	1676000	710010	715430	864810	1418500	221490
sp|P38919|IF4A3_HUMAN	7	5	18.7	46.871	0	18.609	56290	108830	202130	58904	0	125250	39026	241110
sp|P38935|SMBP2_HUMAN	1	1	1.6	109.15	0	4.5897	0	0	0	0	0	0	16953	0
sp|P39019|RS19_HUMAN	9	9	46.9	16.06	0	85.121	0	0	0	0	4827.2	0	2729600	11081
sp|P39023|RL3_HUMAN	24	20	53.1	46.108	0	148.08	4790400	2623800	5221700	1665200	627850	1479500	28249000	1163500
sp|P40227|TCPZ_HUMAN	2	2	6.6	58.024	0	6.0552	0	0	0	0	0	0	23983	0
sp|P40429|RL13A_HUMAN;sp|Q6NVV1|R13P3_HUMAN	16;4	16;4	41.9	23.577	0	103.1	378690	353660	2895400	593460	9929700	420070	11683000	1058700
sp|P40938|RFC3_HUMAN	2	2	7.3	40.556	0	62.78	47374	64051	16652	120230	31950	79656	0	77040
sp|P41091|IF2G_HUMAN;sp|Q2VIR3|IF2GL_HUMAN	7;5	7;5	21.2	51.109	0	17.762	0	32708	0	35976	0	27030	807860	146280
sp|P41227|NAA10_HUMAN	2	2	14.5	26.458	0	17.095	17584	79015	0	89540	0	72152	0	40944
sp|P41252|SYIC_HUMAN	29	29	26.8	144.5	0	130.33	228340	1163500	0	1619700	131730	1732600	132970	284860
sp|P42167|LAP2B_HUMAN;sp|P42166|LAP2A_HUMAN	9;6	9;6	31.9	50.67	0	33.571	144110	0	227160	0	0	77383	942310	144840
sp|P42285|MTREX_HUMAN	3	3	4	117.8	0	7.8319	0	0	0	0	0	0	147330	55130
sp|P42677|RS27_HUMAN;sp|Q71UM5|RS27L_HUMAN	3;2	3;2	40.5	9.461	0	5.7323	0	0	0	0	0	0	360510	191530
sp|P42694|HELZ_HUMAN	2	2	1.3	218.97	0	12.61	0	84180	0	27749	0	35537	0	23071
sp|P42696|RBM34_HUMAN	2	2	9.5	48.564	0	7.3411	0	0	0	0	0	0	48738	0
sp|P42704|LPPRC_HUMAN	2	2	1.9	157.9	0	3.6592	100670	33539	0	0	0	0	0	0
sp|P42766|RL35_HUMAN	9	9	44.7	14.551	0	111.35	18446	16523	32335	17494	254440	0	6921300	16301
sp|P42771|CDN2A_HUMAN	1	1	10.9	16.532	0	3.749	0	0	0	0	0	0	21288	151470
sp|P43243|MATR3_HUMAN	3	3	6.8	94.622	0	12.62	0	56433	0	50720	111340	103520	219870	67508
sp|P43487|RANG_HUMAN	3	3	22.4	23.31	0	14.2	0	0	0	569290	280000	285790	56282	303720
sp|P43490|NAMPT_HUMAN	1	1	4.3	55.52	0	2.9976	0	0	0	0	0	0	94737	150490
sp|P43686|PRS6B_HUMAN	3	3	11.2	47.366	0	5.4248	93896	43437	80056	0	31874	105800	73976	120890
sp|P45880|VDAC2_HUMAN	7	7	26.2	31.566	0	27.865	1120400	350900	1331700	358640	1304800	381260	406160	434670
sp|P45954|ACDSB_HUMAN	1	1	5.1	47.485	0	3.5258	0	25159	0	71689	0	0	0	0
sp|P45974|UBP5_HUMAN	2	2	4.8	95.785	0	6.8471	56782	13960	57902	0	109030	0	13819	23817
sp|P46020|KPB1_HUMAN	2	2	1.9	137.31	0	8.0754	0	0	0	0	20851	0	11207	11621
sp|P46060|RAGP1_HUMAN	1	1	4.1	63.541	0	3.6381	31410	0	0	0	0	0	0	0
sp|P46087|NOP2_HUMAN	8	8	13.2	89.301	0	57.997	71476	0	0	0	0	0	880980	95000
sp|P46379|BAG6_HUMAN	8	8	11.1	119.41	0	34.017	113890	1265900	0	1161900	20474	204020	0	128790
sp|P46459|NSF_HUMAN	1	1	1.6	82.593	0.0019286	2.6235	0	0	0	0	0	0	22034	0
sp|P46776|RL27A_HUMAN	8	8	45.9	16.561	0	45.842	242140	50373	260110	87818	645150	67961	8290000	386370
sp|P46777|RL5_HUMAN	28	28	59.9	34.362	0	249.82	5065500	1275200	6432100	1577500	22911000	1843300	7173600	2091400
sp|P46778|RL21_HUMAN	14	14	58.8	18.565	0	80.075	202920	22783	558170	102620	5095000	56393	11788000	134790
sp|P46779|RL28_HUMAN	11	11	42.3	15.747	0	92.779	108570	51409	319490	0	1618100	47418	5771800	176270
sp|P46781|RS9_HUMAN	20	20	62.9	22.591	0	85.278	213010	350610	1422800	194520	5224800	426390	11559000	485710
sp|P46782|RS5_HUMAN	10	10	38.7	22.876	0	113.72	65231	66766	442290	86254	728010	442100	7871000	575850
sp|P46783|RS10_HUMAN;sp|Q9NQ39|RS10L_HUMAN	9;3	9;3	50.9	18.898	0	57.572	0	0	0	42976	75249	0	1343500	33166
sp|P47897|SYQ_HUMAN	11	11	18.2	87.798	0	34.292	0	311470	0	57371	0	209730	46908	275190
sp|P47914|RL29_HUMAN	6	6	27.7	17.752	0	18.969	1513400	442410	5167200	195190	7623200	184950	14130000	1398000
sp|P48047|ATPO_HUMAN	6	6	26.3	23.277	0	20.436	0	93868	81567	170770	242130	136460	310010	357650
sp|P48444|COPD_HUMAN	2	2	5.1	57.21	0.0028571	2.5665	41710	67075	34984	0	0	56955	0	35842
sp|P48556|PSMD8_HUMAN	2	2	11.1	39.611	0	4.4882	0	0	57212	0	67718	0	29309	0
sp|P48634|PRC2A_HUMAN	1	1	1.4	228.86	0	4.312	0	0	0	0	0	0	121930	14000
sp|P48643|TCPE_HUMAN	9	9	22.2	59.67	0	33.565	203880	0	149630	51576	0	108190	549610	0
sp|P48651|PTSS1_HUMAN	2	2	5.1	55.527	0	5.0448	0	0	0	0	0	0	31116	0
sp|P48729|KC1A_HUMAN;sp|Q8N752|KC1AL_HUMAN	3;1	3;1	11.6	38.914	0	131.47	0	27432	0	28807	32149	38669	14470	47336
sp|P49005|DPOD2_HUMAN	1	1	3	51.289	0	2.9111	0	0	24029	0	0	0	0	27453
sp|P49207|RL34_HUMAN	5	5	26.5	13.293	0	13.436	0	10611	44119	0	0	0	927660	56834
sp|P49327|FAS_HUMAN	56	56	30.7	273.42	0	253.87	647600	9565500	0	3601000	17107	149890	12955	1032700
sp|P49368|TCPG_HUMAN	7	7	15	60.533	0	28.347	319670	40584	51527	97097	178650	171550	271030	0
sp|P49411|EFTU_HUMAN	27	27	56.4	49.541	0	169.36	0	3655500	125470	679420	30139	5534900	336920	13598000
sp|P49588|SYAC_HUMAN	18	18	26.7	106.81	0	98.263	67806	406510	0	1178700	0	238640	80969	1498700
sp|P49756|RBM25_HUMAN	11	11	15.5	100.18	0	35.549	39308	0	0	0	0	0	2055000	209830
sp|P49959|MRE11_HUMAN	2	2	4.1	80.592	0	4.3548	0	52399	0	0	0	0	0	22023
sp|P50402|EMD_HUMAN	6	6	24.8	28.994	0	17.836	283550	706510	756400	1220900	949090	405920	264400	991920
sp|P50416|CPT1A_HUMAN	3	3	5.6	88.367	0	14.061	75115	286170	0	40774	56684	0	101620	148540
sp|P50454|SERPH_HUMAN	3	3	9.3	46.44	0	6.2251	0	88795	0	95366	0	118330	0	108350
sp|P50570|DYN2_HUMAN;sp|Q05193|DYN1_HUMAN;sp|Q9UQ16|DYN3_HUMAN	8;5;3	8;5;3	11.5	98.063	0	20.326	41922	130160	0	74054	0	76106	93788	385260
sp|P50914|RL14_HUMAN	14	14	47.4	23.432	0	100.79	1217700	420000	3245300	387360	7233000	505610	20280000	789780
sp|P50990|TCPQ_HUMAN	8	8	15.3	59.62	0	48.945	285810	13529	238510	43912	127320	71992	141020	36164
sp|P50991|TCPD_HUMAN	10	10	21	57.924	0	52.432	486920	69041	292530	211060	361890	422820	343970	185740
sp|P51114|FXR1_HUMAN	6	3	10.1	69.72	0	14.192	0	0	0	0	0	0	903840	0
sp|P51116|FXR2_HUMAN	8	5	15.9	74.222	0	29.787	32379	32436	16868	0	14983	0	1860500	66220
sp|P51148|RAB5C_HUMAN	4	2	22.7	23.482	0	17.494	98600	0	217560	0	398650	0	24436	0
sp|P51149|RAB7A_HUMAN	5	5	34.8	23.489	0	85.64	0	83460	252120	0	423480	0	57012	0
sp|P51153|RAB13_HUMAN	8	4	34.5	22.774	0	10.014	0	0	182980	0	236200	0	61680	0
sp|P51570|GALK1_HUMAN	4	4	12.8	42.272	0	8.8392	12640	19535	0	21007	14766	93124	0	41636
sp|P51610|HCFC1_HUMAN;sp|Q9Y5Z7|HCFC2_HUMAN	15;1	15;1	11.2	208.73	0	100.58	0	557610	0	1259800	0	460710	0	931520
sp|P52272|HNRPM_HUMAN	16	16	26.2	77.515	0	47.006	465830	0	602440	0	88584	0	5594300	29032
sp|P52292|IMA1_HUMAN	8	8	23.3	57.861	0	109.31	650350	263540	385210	408950	596160	517500	569220	394740
sp|P52565|GDIR1_HUMAN	1	1	7.4	23.207	0	2.9224	0	0	22116	0	43911	0	0	0
sp|P52597|HNRPF_HUMAN	7	5	21.7	45.671	0	18.591	46632	286590	42063	226360	46886	201300	148850	121580
sp|P52701|MSH6_HUMAN	4	4	5.1	152.78	0	11.899	82410	238720	0	306420	0	0	18722	18281
sp|P52732|KIF11_HUMAN	9	9	10	119.16	0	49	0	77479	0	164180	0	0	27062	406740
sp|P52789|HXK2_HUMAN	9	9	13.4	102.38	0	18.537	104850	37335	70406	146630	0	0	0	305710
sp|P52907|CAZA1_HUMAN;sp|P47755|CAZA2_HUMAN	2;1	2;1	9.8	32.922	0	6.2461	0	42499	28275	172830	87296	174160	0	211670
sp|P53007|TXTP_HUMAN	10	10	26.4	34.012	0	49.346	398620	463290	537870	345280	823880	735890	506060	638490
sp|P53396|ACLY_HUMAN	10	10	13.2	120.84	0	46.771	56686	133460	14452	263590	61966	161400	24347	867470
sp|P53597|SUCA_HUMAN	1	1	4.6	36.249	0.0047259	2.5037	0	0	19732	40793	20574	32743	0	36448
sp|P53618|COPB_HUMAN	8	8	12.7	107.14	0	20.407	50654	146080	0	293690	0	136450	140560	392930
sp|P53621|COPA_HUMAN	16	16	19.2	138.34	0	49.019	557320	357190	916440	1062200	18007	71079	120800	40322
sp|P53985|MOT1_HUMAN	4	4	11.4	53.944	0	64.452	52732	1112800	125430	484980	48165	596110	45889	676210
sp|P53992|SC24C_HUMAN	2	2	2.5	118.32	0	3.8891	0	0	0	36655	0	0	20426	58826
sp|P54105|ICLN_HUMAN	6	6	51.5	26.215	0	50.41	1451900	0	840340	0	5054000	0	220960	206410
sp|P54136|SYRC_HUMAN	9	9	18.8	75.378	0	33.005	76113	0	29578	77163	120030	107790	644250	34075
sp|P54577|SYYC_HUMAN	1	1	2.8	59.143	0.00097371	2.7112	0	27078	0	89177	0	43360	0	25499
sp|P55036|PSMD4_HUMAN	2	2	8.8	40.736	0	4.4366	0	0	0	0	0	0	104890	188430
sp|P55060|XPO2_HUMAN	5	5	7.4	110.42	0	20.585	264600	117320	292050	57997	67108	46815	91527	143090
sp|P55072|TERA_HUMAN	7	7	13	89.321	0	59.455	136020	137840	172720	114410	0	0	101930	271630
sp|P55209|NP1L1_HUMAN;sp|Q99733|NP1L4_HUMAN	6;2	6;2	17.6	45.374	0	19.748	163190	149170	279490	431630	0	276340	255080	190330
sp|P55265|DSRAD_HUMAN	2	2	2.2	136.06	0	9.1373	35290	0	0	63519	0	102380	142290	59849
sp|P55735|SEC13_HUMAN	4	4	19.3	35.54	0	39.57	191240	231120	306380	210820	235900	313030	30859	293420
sp|P55786|PSA_HUMAN;sp|A6NEC2|PSAL_HUMAN	10;3	10;3	13.9	103.28	0	39	27015	19424	0	20069	34285	107850	38120	419090
sp|P55884|EIF3B_HUMAN	18	18	28	92.48	0	136.3	116510	735500	0	1012100	77096	2687800	57878	1797000
sp|P56134|ATPK_HUMAN	1	1	13.8	10.918	0	3.156	0	0	0	0	0	0	5987.9	0
sp|P56192|SYMC_HUMAN	21	21	27.1	101.11	0	137.13	252750	955500	51792	738320	79961	1127600	305540	2206600
sp|P56377|AP1S2_HUMAN	2	2	15.9	18.615	0	59.079	0	0	0	58913	0	47795	0	260050
sp|P56537|IF6_HUMAN	2	2	13.1	26.599	0	7.216	0	0	0	0	50043	0	69104	0
sp|P56545|CTBP2_HUMAN	4	2	11	48.944	0	3.4604	0	39585	0	0	0	41232	0	44548
sp|P57088|TMM33_HUMAN	2	2	10.9	27.978	0	18.301	0	0	69268	157370	78360	117180	35563	87300
sp|P57678|GEMI4_HUMAN	7	7	6.9	120.04	0	15.461	0	254520	0	74995	0	0	8727	146930
sp|P57737|CORO7_HUMAN	2	2	2.6	100.6	0	3.0259	0	0	0	0	18004	0	26836	0
sp|P60228|EIF3E_HUMAN	2	2	4.5	52.22	0	4.8665	0	0	0	0	0	92552	0	57358
sp|P60468|SC61B_HUMAN	2	2	26	9.9743	0	3.6185	186170	0	0	0	10002000	0	76111	20232
sp|P60510|PP4C_HUMAN	8	6	31.9	35.08	0	56.672	49434	392750	0	271660	0	1178800	0	916400
sp|P63261|ACTG_HUMAN;sp|P60709|ACTB_HUMAN;sp|P68133|ACTS_HUMAN;sp|P68032|ACTC_HUMAN;sp|P63267|ACTH_HUMAN;sp|P62736|ACTA_HUMAN	21;21;12;12;11;11	14;14;7;7;7;7	56.5	41.792	0	221.6	924080	13494000	1125500	3667800	1612600	9124100	1756300	13369000
sp|P60842|IF4A1_HUMAN;sp|Q14240|IF4A2_HUMAN	12;7	10;5	40.6	46.153	0	55.591	271180	1646200	540850	2086000	98565	1844300	544160	1583600
sp|P60866|RS20_HUMAN	6	6	32.8	13.373	0	34.169	0	0	67647	0	28600	0	3414400	265490
sp|P61006|RAB8A_HUMAN;sp|P59190|RAB15_HUMAN;sp|P20337|RAB3B_HUMAN;sp|O95716|RAB3D_HUMAN;sp|P20336|RAB3A_HUMAN;sp|Q96E17|RAB3C_HUMAN	13;1;1;1;1;1	9;0;0;0;0;0	56	23.668	0	113.41	1189100	0	4497400	0	1283000	0	247480	0
sp|P61019|RAB2A_HUMAN;sp|Q8WUD1|RAB2B_HUMAN	2;1	2;1	17.5	23.545	0	6.4187	0	0	0	0	33843	0	0	5423.7
sp|P61020|RAB5B_HUMAN	3	1	15.3	23.707	0	15.698	0	0	0	0	31391	0	0	0
sp|P61026|RAB10_HUMAN	17	13	66	22.541	0	104.21	494710	12062	10224000	26778	3677700	15899	304120	13034
sp|P61081|UBC12_HUMAN	1	1	4.4	20.9	0.0098039	2.1083	0	0	0	0	0	0	0	38941
sp|P61106|RAB14_HUMAN	11	11	65.1	23.897	0	88.764	0	778240	206050	1961000	520520	899000	89991	655800
sp|P61158|ARP3_HUMAN	1	1	7.2	47.371	0	2.8076	0	0	0	0	0	0	26047	0
sp|P61163|ACTZ_HUMAN;sp|P42025|ACTY_HUMAN	2;1	2;1	6.9	42.613	0	14.345	0	43149	0	56143	0	43953	0	68248
sp|P62834|RAP1A_HUMAN;sp|P61224|RAP1B_HUMAN;sp|A6NIZ1|RP1BL_HUMAN	3;3;2	3;3;2	20.1	20.987	0	5.4021	0	0	99458	0	98933	0	18217	0
sp|P61247|RS3A_HUMAN	30	30	73.9	29.945	0	323.31	4920800	2279600	2810900	1086800	11913000	1378100	18650000	1387000
sp|P61254|RL26_HUMAN	12	4	55.9	17.258	0	65.371	17170	4771.6	70168	0	1302300	12128	8811800	99625
sp|P61313|RL15_HUMAN	15	15	54.9	24.146	0	170.03	1634700	457200	3049000	409150	14925000	582240	18063000	280730
sp|P61353|RL27_HUMAN	8	8	53.7	15.798	0	44.341	0	0	97549	0	419260	0	10329000	371630
sp|P61371|ISL1_HUMAN;sp|Q96A47|ISL2_HUMAN	1;1	1;1	4.3	39.035	0.002849	2.5346	0	429060	0	1581200	0	2766600	0	854170
sp|P61513|RL37A_HUMAN	3	3	42.4	10.275	0	17.365	0	0	0	0	0	0	108000	51302
sp|P61619|S61A1_HUMAN;sp|Q9H9S3|S61A2_HUMAN	4;2	4;2	8.8	52.264	0	12.888	0	77461	54640	393480	80091	151560	34208	111490
sp|P61626|LYSC_HUMAN	1	1	8.1	16.537	0	7.1083	77730	0	166040	63222	0	0	33966	50164
sp|P61758|PFD3_HUMAN	2	2	9.1	22.626	0	3.7209	0	0	0	0	0	103330	0	83645
sp|P61962|DCAF7_HUMAN	1	1	3.2	38.926	0.0098478	2.1506	0	0	0	88440	37189	115460	0	0
sp|P61966|AP1S1_HUMAN	1	1	10.1	18.733	0	44.213	0	0	0	0	0	0	0	137660
sp|P61978|HNRPK_HUMAN	11	11	28.3	50.976	0	80.116	112940	7390.2	76992	0	67114	64456	3448900	102950
sp|P61981|1433G_HUMAN	3	1	13	28.302	0	20.837	0	0	0	0	53000	0	30845	37847
sp|P62070|RRAS2_HUMAN	2	2	13.7	23.399	0	16.823	0	0	55903	0	51905	0	14175	0
sp|P62081|RS7_HUMAN	12	12	66.5	22.127	0	141.64	0	0	28853	9173.9	1899100	30053	4969300	5915.1
sp|P62136|PP1A_HUMAN	8	2	30.6	37.512	0	29.481	228030	244940	0	347820	166460	162590	22356	92478
sp|P62195|PRS8_HUMAN	4	3	16	45.626	0	21.79	72660	84307	94876	0	0	63339	45531	94323
sp|P62241|RS8_HUMAN	20	20	63.9	24.205	0	301.18	3510900	1540500	2496700	192480	10816000	858300	24480000	1914500
sp|P62244|RS15A_HUMAN	6	6	38.5	14.839	0	55.844	0	0	0	0	0	0	765940	44946
sp|P62249|RS16_HUMAN	9	9	46.6	16.445	0	31.055	0	0	0	0	60299	0	2908800	232600
sp|P62258|1433E_HUMAN	5	3	25.5	29.174	0	11.092	86333	198690	114210	96871	294770	163080	42561	74961
sp|P62263|RS14_HUMAN	9	9	43	16.273	0	47.304	29047	6098	32836	6646.2	53736	6422.2	5591100	248390
sp|P62266|RS23_HUMAN	6	6	49	15.807	0	14.455	7863.5	22913	13142	0	233000	24466	1666900	94962
sp|P62269|RS18_HUMAN	9	9	38.2	17.718	0	69.776	0	6069.3	8323.2	0	102280	9606.8	3990400	116570
sp|P62277|RS13_HUMAN	13	13	62.9	17.222	0	106.72	4908.1	3888.4	3254	3415.2	129810	6315.4	9300100	859640
sp|P62280|RS11_HUMAN	14	14	69	18.431	0	85.854	40993	269370	183200	158200	2596600	138680	8754300	1224700
sp|P62314|SMD1_HUMAN	2	2	20.2	13.281	0	21.769	0	0	0	0	47631	0	696740	31995
sp|P62316|SMD2_HUMAN	4	4	40.7	13.527	0	23.339	0	0	0	0	48664	0	447900	0
sp|P62318|SMD3_HUMAN	3	3	31.7	13.916	0	19.987	0	0	9354.1	0	23028	25391	493250	58662
sp|P62333|PRS10_HUMAN	4	4	15.4	44.172	0	13.035	0	41685	0	47589	19470	0	24583	98688
sp|P62424|RL7A_HUMAN	28	28	57.5	29.995	0	278.81	4886000	1234100	8460900	1343000	24901000	1724800	45690000	1900900
sp|P62491|RB11A_HUMAN;sp|Q15907|RB11B_HUMAN	2;2	2;2	10.2	24.393	0	7.016	0	0	39159	0	132250	0	19523	0
sp|P62701|RS4X_HUMAN;sp|P22090|RS4Y1_HUMAN;sp|Q8TD47|RS4Y2_HUMAN	24;10;8	24;10;8	64.6	29.597	0	253.79	2077700	923530	2528900	559450	13406000	888900	17694000	911230
sp|P67775|PP2AA_HUMAN;sp|P62714|PP2AB_HUMAN	4;4	2;2	15.5	35.594	0	4.5178	39650	0	28463	151540	19504	0	0	0
sp|P62750|RL23A_HUMAN	14	14	46.2	17.695	0	71.557	22083	0	199720	7482.2	2949300	17403	17411000	515040
sp|P62753|RS6_HUMAN	16	16	41.8	28.68	0	189.85	3000500	430150	1946700	504110	10524000	1024000	18238000	955310
sp|P62805|H4_HUMAN	6	6	43.7	11.367	0	21.09	267920	14950	106980	70047	22202	0	521470	85227
sp|P62826|RAN_HUMAN	4	4	23.1	24.423	0	8.6319	103800	0	119260	0	253870	0	38135	64448
sp|P62829|RL23_HUMAN	8	8	47.9	14.865	0	65.143	0	0	40856	0	136640	0	6449200	1400300
sp|P62841|RS15_HUMAN	3	3	13.8	17.04	0	8.7192	0	0	20853	0	24593	0	467190	0
sp|P62847|RS24_HUMAN	4	4	29.3	15.423	0	17.092	25984	0	0	0	12315	0	1046600	56021
sp|P62851|RS25_HUMAN	7	7	43.2	13.742	0	54.878	5809.9	10562	0	0	242760	0	3877300	18914
sp|P62854|RS26_HUMAN;sp|Q5JNZ5|RS26L_HUMAN	6;4	6;4	50.4	13.015	0	32.995	0	0	5146.8	0	4765.8	5425.8	3806500	0
sp|P62861|RS30_HUMAN	2	2	18.6	6.6478	0	3.9048	0	0	0	0	0	0	161070	0
sp|P62888|RL30_HUMAN	9	9	71.3	12.784	0	171.35	13443	0	33431	0	95172	0	5049200	307550
sp|P62899|RL31_HUMAN	6	6	36.8	14.463	0	42.487	20071	57195	51304	29701	172390	0	3897100	0
sp|P62906|RL10A_HUMAN	17	17	57.6	24.831	0	126.16	3353200	1419900	4558300	2683000	13593000	1491000	20374000	1855300
sp|P62910|RL32_HUMAN	7	7	34.8	15.86	0	82.517	177220	0	184010	69784	656790	65290	4108000	0
sp|P62913|RL11_HUMAN	9	9	41	20.252	0	108.99	66017	0	369710	22984	7273100	0	11927000	1389900
sp|P62917|RL8_HUMAN	18	18	60.3	28.024	0	153.01	5415500	1566900	8532000	1499400	18987000	1013000	33738000	1491800
sp|P62937|PPIA_HUMAN	5	5	41.8	18.012	0	31.102	0	0	0	0	80247	0	184460	218890
sp|P62995|TRA2B_HUMAN	3	3	16.3	33.665	0	10.643	0	0	0	0	49008	0	105490	0
sp|P63010|AP2B1_HUMAN	13	1	15.6	104.55	1	-2	0	0	0	0	0	0	32694	0
sp|P63092|GNAS2_HUMAN;sp|Q5JWF2|GNAS1_HUMAN;sp|P38405|GNAL_HUMAN	6;5;2	5;4;1	19.8	45.664	0	11.343	83859	455590	38392	731180	96694	133190	0	94622
sp|P63104|1433Z_HUMAN	6	3	29.4	27.745	0	137.39	0	85664	97001	68966	363460	142810	117360	205150
sp|P63151|2ABA_HUMAN;sp|Q00005|2ABB_HUMAN;sp|Q9Y2T4|2ABG_HUMAN;sp|Q66LE6|2ABD_HUMAN	3;1;1;1	3;1;1;1	10.1	51.691	0	4.2506	36544	177800	172690	0	0	63131	0	147900
sp|P63173|RL38_HUMAN	2	2	18.6	8.2178	0	5.4255	0	0	0	0	0	0	40846	120780
sp|P63241|IF5A1_HUMAN;sp|Q9GZV4|IF5A2_HUMAN;sp|Q6IS14|IF5AL_HUMAN	2;1;1	2;1;1	23.4	16.832	0	4.4537	0	0	0	0	0	0	18520	25091
sp|P63244|RACK1_HUMAN	10	10	37.2	35.076	0	30.665	186580	817000	366450	1647800	1047600	497980	156650	724020
sp|P67809|YBOX1_HUMAN;sp|Q9Y2T7|YBOX2_HUMAN	12;2	9;0	49.4	35.924	0	173.86	933760	377030	1932400	229440	308420	352550	7656100	693400
sp|Q5VTE0|EF1A3_HUMAN;sp|P68104|EF1A1_HUMAN	24;24	13;13	47.8	50.184	0	270.35	6602100	39547000	7567900	33451000	3318200	43625000	5539100	63790000
sp|P68363|TBA1B_HUMAN;sp|P68366|TBA4A_HUMAN;sp|Q9H853|TBA4B_HUMAN	37;22;1	4;4;0	68.3	50.151	0	323.31	16932000	59085000	21329000	65232000	19715000	50781000	27530000	68610000
sp|P68371|TBB4B_HUMAN	35	2	70.6	49.83	0	323.31	12471000	101850000	15788000	56819000	10193000	63259000	18326000	72504000
sp|Q71DI3|H32_HUMAN;sp|Q16695|H31T_HUMAN;sp|P84243|H33_HUMAN;sp|P68431|H31_HUMAN;sp|Q6NXT2|H3C_HUMAN;sp|Q5TEC6|H3PS2_HUMAN	3;3;3;3;2;2	3;3;3;3;2;2	19.9	15.388	0	4.9944	175870	80702	189210	52648	0	0	940870	17657
sp|P78318|IGBP1_HUMAN	1	1	6.5	39.221	0	3.3833	0	61233	0	177220	0	63992	0	0
sp|P78344|IF4G2_HUMAN	8	8	12.3	102.36	0	33.929	28652	236820	0	476670	0	0	24611	493810
sp|P78346|RPP30_HUMAN	5	5	25.4	29.321	0	15.333	0	35508	0	15784	72138	20688	122880	0
sp|P78362|SRPK2_HUMAN	2	1	3.5	77.526	0.0081893	2.2493	0	0	0	0	0	0	75248	0
sp|P78371|TCPB_HUMAN	6	6	15.7	57.488	0	21.486	155690	128250	84395	156760	190950	256550	80269	145600
sp|P78406|RAE1L_HUMAN	2	2	7.3	40.968	0	3.1099	0	31037	0	0	0	32679	0	106030
sp|P78527|PRKDC_HUMAN	3	3	1	469.08	0	4.7448	127600	53405	0	27896	0	0	0	0
sp|P81605|DCD_HUMAN	5	5	47.3	11.284	0	26.409	396610	204890	1184200	677060	339560	195630	349670	748530
sp|P82663|RT25_HUMAN	1	1	11.6	20.116	0	12.178	0	0	0	0	15476	0	30993	0
sp|P82912|RT11_HUMAN	1	1	14.9	20.616	0	21.996	0	0	0	0	0	0	24664	0
sp|P82930|RT34_HUMAN	7	7	44.5	25.65	0	20.217	0	0	72808	0	180450	0	368640	0
sp|P83731|RL24_HUMAN	11	11	41.4	17.779	0	74.21	85192	21005	417670	54345	2156800	24054	10204000	140830
sp|P83881|RL36A_HUMAN;sp|Q969Q0|RL36L_HUMAN	3;2	3;2	32.1	12.441	0	6.3821	0	0	0	0	16152	0	325890	10406
sp|P84098|RL19_HUMAN	15	15	46.4	23.466	0	105.17	1344100	598610	2542100	572240	11861000	594180	9334700	541100
sp|P84103|SRSF3_HUMAN	8	7	42.7	19.329	0	54.104	21555	0	62118	31205	317310	18731	4965800	157640
sp|P85037|FOXK1_HUMAN	3	1	7.1	75.456	0	4.1297	0	59894	0	0	0	0	0	70811
sp|P86791|CCZ1_HUMAN;sp|P86790|CCZ1B_HUMAN	11;11	11;11	29.7	55.866	0	40.95	27710	567150	0	313410	0	314390	0	645310
sp|P98175|RBM10_HUMAN;sp|P52756|RBM5_HUMAN	31;3	31;3	36.2	103.53	0	323.31	2387100	0	860320	0	3255600	0	12587000	168540
sp|Q00325|MPCP_HUMAN	15	15	34	40.094	0	90.705	1730100	6658400	3465400	6606200	5640500	3947300	1458800	3841100
sp|Q00341|VIGLN_HUMAN	28	28	29	141.45	0	168.78	43295	931700	19797	3845600	0	458250	37711	114720
sp|Q00535|CDK5_HUMAN;sp|Q00534|CDK6_HUMAN;sp|P50750|CDK9_HUMAN;sp|Q96Q40|CDK15_HUMAN;sp|O94921|CDK14_HUMAN;sp|Q07002|CDK18_HUMAN;sp|Q00536|CDK16_HUMAN;sp|Q00537|CDK17_HUMAN;sp|Q9NYV4|CDK12_HUMAN;sp|Q14004|CDK13_HUMAN	5;1;1;1;1;1;1;1;1;1	4;0;0;0;0;0;0;0;0;0	19.2	33.304	0	6.8509	0	111410	39854	88848	98107	74527	40999	86447
sp|Q00610|CLH1_HUMAN;sp|P53675|CLH2_HUMAN	114;23	114;23	61.6	191.61	0	323.31	2031100	117810000	147570	89345000	183570	24492000	83065	10728000
sp|Q00653|NFKB2_HUMAN	20	20	28	96.748	0	84.739	38990	445900	0	1566000	21996	164070	117730	2524900
sp|Q00839|HNRPU_HUMAN	23	23	25.6	90.583	0	191.07	2986400	666520	1471700	349210	2358500	254590	19128000	1373800
sp|Q01082|SPTB2_HUMAN	3	3	1.4	274.61	0	5.5987	191790	0	0	0	0	0	0	0
sp|Q01130|SRSF2_HUMAN	1	1	5	25.476	0.0089928	2.183	0	0	0	0	0	0	14264	0
sp|Q01167|FOXK2_HUMAN	4	2	9.2	69.061	0	15.693	0	135500	0	0	0	0	0	78643
sp|Q01780|EXOSX_HUMAN	6	6	12	100.83	0	18.917	87291	0	0	19698	0	0	765790	75353
sp|Q01804|OTUD4_HUMAN	14	14	15.2	124.04	0	48.637	1335400	19353	138730	0	95987	0	548470	12088
sp|Q01968|OCRL_HUMAN	2	2	2.3	104.2	0	6.3016	0	33977	0	35750	0	0	0	32540
sp|Q02413|DSG1_HUMAN	10	10	17.3	113.75	0	92.241	971780	213650	907910	491690	424790	256390	428370	995950
sp|Q02543|RL18A_HUMAN	20	20	65.3	20.762	0	184.42	84994	332000	1036300	304200	7442700	272640	10803000	197040
sp|Q02878|RL6_HUMAN	24	24	61.1	32.728	0	231.19	3097800	1304300	5145500	1033700	12174000	678680	9815400	1847000
sp|Q02978|M2OM_HUMAN	13	13	37.9	34.061	0	121.76	171080	491750	331090	1124100	392780	917160	201090	661330
sp|Q03468|ERCC6_HUMAN	1	1	0.9	168.41	1	-2	0	0	0	0	0	0	0	35822
sp|Q04206|TF65_HUMAN	2	2	6.2	60.218	0.0047393	2.5238	0	0	0	103670	0	0	0	63282
sp|Q04323|UBXN1_HUMAN	7	7	32.7	33.325	0	55.792	107360	834470	0	917990	72615	317910	24605	974070
sp|Q04637|IF4G1_HUMAN	47	41	31.5	175.49	0	205.97	180710	15498000	0	5462400	116000	773610	35712	2347800
sp|Q04721|NOTC2_HUMAN	1	1	0.5	265.4	0.0019268	2.621	151030	0	0	0	0	0	0	0
sp|Q04837|SSBP_HUMAN	1	1	10.1	17.259	0	19.257	0	0	0	0	0	0	19130	82513
sp|Q04917|1433F_HUMAN	4	2	17.5	28.218	0	3.9993	0	0	0	0	55371	0	17995	0
sp|Q05469|LIPS_HUMAN	1	1	1.7	116.6	1	-2	0	0	0	0	0	0	11264	0
sp|Q05519|SRS11_HUMAN	2	2	5.2	53.542	0	4.2418	0	0	0	0	0	0	119770	0
sp|Q05639|EF1A2_HUMAN	12	1	21.6	50.47	1	-2	0	0	0	0	0	0	0	67848
sp|Q06265|EXOS9_HUMAN	3	3	8.4	48.948	0	9.4881	0	0	12314	0	0	0	264750	0
sp|Q06787|FMR1_HUMAN	6	5	14.7	71.174	0	14.732	18242	0	27013	0	0	0	0	0
sp|Q06830|PRDX1_HUMAN;sp|Q13162|PRDX4_HUMAN	10;2	9;2	60.8	22.11	0	39.056	199400	164920	517290	366550	649800	342030	550840	1375000
sp|Q07020|RL18_HUMAN	15	15	49.5	21.634	0	162.57	1777900	820190	5225400	844520	13578000	808960	23656000	1023500
sp|Q07021|C1QBP_HUMAN	1	1	9.6	31.362	0	45.062	0	87192	0	0	96386	245760	32561	174000
sp|Q07065|CKAP4_HUMAN	8	8	19.9	66.022	0	40.617	0	0	0	0	41637	0	603250	0
sp|Q07666|KHDR1_HUMAN	2	2	6.3	48.227	0	3.8455	0	0	94494	0	0	0	499800	41297
sp|Q07955|SRSF1_HUMAN	11	11	38.7	27.744	0	33.839	11306	0	25914	0	1085700	17914	4136400	66935
sp|Q08188|TGM3_HUMAN	3	3	6.5	76.631	0	29.119	144880	57160	73532	49719	0	0	0	82895
sp|Q08211|DHX9_HUMAN	20	20	18.9	140.96	0	79.803	431360	346460	424780	268570	2497700	147400	1762800	103230
sp|Q08379|GOGA2_HUMAN	4	4	5.8	113.08	0	32.379	0	34493	0	73200	0	214260	11432	114870
sp|Q08380|LG3BP_HUMAN	2	2	5.1	65.33	0	4.6929	55574	33895	54283	0	366250	0	52483	19155
sp|Q08554|DSC1_HUMAN	3	3	5.3	99.986	0	29.497	218430	83213	105100	152760	174960	0	93936	141980
sp|Q08945|SSRP1_HUMAN	11	11	17.9	81.074	0	29.589	0	41673	15462	39536	0	0	1333900	48131
sp|Q08J23|NSUN2_HUMAN	10	10	18.1	86.47	0	54.885	17751	0	0	0	19470	26863	800940	585670
sp|Q10567|AP1B1_HUMAN	27	15	33.1	104.64	0	108.38	0	3409100	0	6118200	0	387930	46215	5010400
sp|Q10570|CPSF1_HUMAN	1	1	1.2	160.88	0	4.8048	29090	97931	0	60254	0	0	17363	21189
sp|Q12846|STX4_HUMAN	1	1	6.4	34.18	0	4.7915	55017	0	18540	0	78142	0	0	0
sp|Q12874|SF3A3_HUMAN	7	7	18.8	58.848	0	23.034	41111	0	75013	47348	0	0	0	0
sp|Q12904|AIMP1_HUMAN	9	9	47.1	34.352	0	55.237	0	901450	0	463940	62083	616760	27374	967930
sp|Q12905|ILF2_HUMAN	6	6	18.5	43.062	0	46.639	40780	160120	0	394630	0	190680	415490	441710
sp|Q12906|ILF3_HUMAN	15	15	17.2	95.337	0	84.228	12855	7148.9	24429	0	0	0	5747500	101310
sp|Q12907|LMAN2_HUMAN	1	1	3.1	40.228	0.0082569	2.2843	0	0	0	0	27459	0	0	0
sp|Q13123|RED_HUMAN	1	1	2.7	65.601	0.0046773	2.4298	0	0	0	0	0	0	9159.4	0
sp|Q13148|TADBP_HUMAN	4	4	15.2	44.739	0	20.664	0	0	22896	56810	32860	138410	17435	238890
sp|Q13151|ROA0_HUMAN	3	3	16.1	30.84	0	5.9192	27214	16658	0	0	0	0	0	0
sp|Q13155|AIMP2_HUMAN	6	6	23.4	35.348	0	37.632	0	192560	71927	575250	129820	568500	0	710480
sp|Q13200|PSMD2_HUMAN	5	5	8.4	100.2	0	22.493	304460	94580	423370	39924	363290	0	138350	412430
sp|Q13242|SRSF9_HUMAN	7	7	39.8	25.542	0	17.696	54364	89761	0	0	89752	38882	328920	38343
sp|Q13243|SRSF5_HUMAN	5	4	22.8	31.263	0	26.509	0	0	0	0	47148	0	134810	0
sp|Q13247|SRSF6_HUMAN;sp|Q08170|SRSF4_HUMAN	6;2	5;1	15.4	39.586	0	11.038	104220	40861	81971	0	544990	0	533860	91479
sp|Q13263|TIF1B_HUMAN	12	12	22.3	88.549	0	63.788	48514	298650	0	201050	0	633930	194590	996710
sp|Q13283|G3BP1_HUMAN	7	6	17.8	52.164	0	48.735	0	0	0	0	40850	0	1398300	16765
sp|Q13310|PABP4_HUMAN	15	6	30	70.782	0	20.444	0	30916	0	0	0	0	755570	0
sp|Q13332|PTPRS_HUMAN	1	1	0.6	217.04	0.0082267	2.2527	44587	0	0	0	0	23549	0	0
sp|Q13347|EIF3I_HUMAN	11	11	43.4	36.501	0	30.705	44936	551740	37416	898180	206320	812230	0	2541200
sp|Q13363|CTBP1_HUMAN	5	3	14.8	47.535	0	11.796	39682	199100	63113	78912	30902	140330	110670	317260
sp|Q13435|SF3B2_HUMAN	19	19	27.6	100.23	0	70.337	1760800	200830	482260	424010	2230600	66448	3688200	361160
sp|Q13459|MYO9B_HUMAN	7	7	5	243.4	0	17.671	146340	530270	0	194240	44163	153590	18127	19441
sp|Q13501|SQSTM_HUMAN	7	7	25	47.687	0	31.836	824080	0	148100	62834	147590	89023	735000	0
sp|Q13555|KCC2G_HUMAN;sp|Q13554|KCC2B_HUMAN	4;3	2;1	10.4	62.606	0	4.8132	33075	106230	0	497220	0	405900	0	49618
sp|Q13557|KCC2D_HUMAN;sp|Q9UQM7|KCC2A_HUMAN	12;3	10;1	27.9	56.369	0	72.588	44118	1548100	77454	1582200	0	1150100	0	1109000
sp|Q13573|SNW1_HUMAN	2	2	5	61.494	0	6.3933	19043	31896	38750	37650	0	100640	0	92176
sp|Q13595|TRA2A_HUMAN	3	3	15.6	32.688	0	10.898	0	0	0	0	46725	0	59035	0
sp|Q13610|PWP1_HUMAN	3	3	6.6	55.827	0	5.306	0	0	0	0	0	0	172280	0
sp|Q13613|MTMR1_HUMAN	11	11	21.7	74.677	0	44.441	0	0	0	0	0	0	736850	0
sp|Q13625|ASPP2_HUMAN;sp|Q96KQ4|ASPP1_HUMAN	5;1	5;1	7.4	125.61	0	26.708	0	96218	0	378090	0	0	0	20193
sp|Q13627|DYR1A_HUMAN;sp|Q9Y463|DYR1B_HUMAN	2;1	2;1	3.8	85.583	0	6.3727	0	43368	0	30615	0	0	0	62662
sp|Q13637|RAB32_HUMAN;sp|O14966|RAB7L_HUMAN;sp|P57729|RAB38_HUMAN	2;1;1	2;1;1	9.3	24.997	0	3.4536	0	0	51468	39811	93628	61550	24697	0
sp|Q13769|THOC5_HUMAN	1	1	1.2	78.507	0.0098214	2.1214	0	49491	0	0	0	0	0	47510
sp|Q13823|NOG2_HUMAN	3	3	4.2	83.654	0	5.999	0	0	0	0	0	0	66242	105990
sp|Q13835|PKP1_HUMAN	2	2	4.1	82.86	0	13.343	114120	0	40564	22662	53304	0	26221	78057
sp|Q13868|EXOS2_HUMAN	2	2	8.5	32.789	0	7.4472	0	0	0	0	31346	0	69113	28545
sp|Q13885|TBB2A_HUMAN;sp|A6NNZ2|TBB8B_HUMAN	30;8	2;0	69	49.906	0	41.361	180680	1415800	193680	743980	298430	1077000	347640	1491800
sp|Q14008|CKAP5_HUMAN	1	1	0.8	225.49	0.009839	2.1466	0	30685	0	0	0	0	0	0
sp|Q14126|DSG2_HUMAN	15	15	19.7	122.29	0	46.784	1911900	0	1997200	81512	1394700	327240	816910	0
sp|Q14137|BOP1_HUMAN	2	2	4.7	83.629	0	11.609	0	0	0	0	32198	0	76935	23405
sp|Q14152|EIF3A_HUMAN	12	12	9.8	166.57	0	38.098	115670	259270	0	177850	0	593770	28508	220180
sp|Q14157|UBP2L_HUMAN	12	12	16.2	114.53	0	147.39	71766	289970	0	756540	0	89471	0	453910
sp|Q14244|MAP7_HUMAN	4	4	6.7	84.051	0	10.157	44111	150620	0	154630	0	0	42154	132710
sp|Q14318|FKBP8_HUMAN	1	1	3.9	44.561	0	3.5914	0	0	0	0	0	0	43077	0
sp|Q14444|CAPR1_HUMAN	6	6	8.6	78.365	0	29.096	0	0	0	0	0	0	1307400	274890
sp|Q14498|RBM39_HUMAN;sp|Q86U06|RBM23_HUMAN	10;1	10;1	21.7	59.379	0	125.55	27684	0	0	0	388310	0	2185800	32959
sp|Q14574|DSC3_HUMAN	2	2	1.2	99.968	0	3.1733	66475	0	65841	54006	54290	0	168470	44633
sp|Q14657|LAGE3_HUMAN	2	2	31.5	14.804	0	12.498	0	0	0	0	0	0	0	375370
sp|Q14671|PUM1_HUMAN;sp|Q8TB72|PUM2_HUMAN	3;1	3;1	3.8	126.47	0	9.6553	45077	103370	0	237740	0	123220	0	58323
sp|Q14683|SMC1A_HUMAN	12	12	13.9	143.23	0	53.635	283150	613890	17971	1542400	0	0	16945	16962
sp|Q14684|RRP1B_HUMAN	2	2	4.6	84.427	0	6.137	50389	29259	0	0	0	0	119120	27786
sp|Q14694|UBP10_HUMAN	12	12	27.3	87.133	0	39.802	0	0	0	65894	0	0	1308800	119310
sp|Q14697|GANAB_HUMAN	2	2	3.2	106.87	0	5.0626	78456	49533	0	57086	0	0	38728	73430
sp|Q14739|LBR_HUMAN	6	6	11.5	70.702	0	13.405	88144	135230	82102	0	0	0	0	0
sp|Q14934|NFAC4_HUMAN	5	5	8.9	95.448	0	11.226	0	60053	145230	145790	79761	0	0	42656
sp|Q14964|RB39A_HUMAN	2	1	6	25.006	0	17.109	189930	0	2101000	220550	822050	138400	134690	84320
sp|Q14974|IMB1_HUMAN	4	4	5.8	97.169	0	70.354	129610	40950	138070	46845	355540	144730	186860	192450
sp|Q15008|PSMD6_HUMAN	1	1	4.4	45.531	0.0097952	2.1082	0	59763	0	82958	0	0	11036	0
sp|Q15019|SEPT2_HUMAN	2	2	8.6	41.487	0	7.171	0	84166	0	139180	0	100960	0	60539
sp|Q15024|EXOS7_HUMAN	1	1	5.2	31.821	0	6.3826	25983	0	16155	0	40144	0	8867.5	0
sp|Q15029|U5S1_HUMAN	5	4	6.2	109.43	0	7.8354	122210	202550	0	128420	0	0	157720	177180
sp|Q15036|SNX17_HUMAN	2	2	7	52.901	0	6.7509	0	214070	0	242880	0	174980	0	99849
sp|Q15046|SYK_HUMAN	3	3	6.7	68.047	0	5.4307	0	0	0	0	0	0	71515	0
sp|Q15054|DPOD3_HUMAN	1	1	4.1	51.4	0	2.8175	0	0	0	0	0	0	5436.3	0
sp|Q15070|OXA1L_HUMAN	2	2	4.6	48.547	0	3.8832	0	0	0	0	0	0	0	68528
sp|Q15084|PDIA6_HUMAN	7	7	23	48.121	0	25.165	0	14627	8891.9	15827	11365	88035	23265	691100
sp|Q15149|PLEC_HUMAN	2	2	0.9	531.78	0	6.4028	0	83669	0	11416	0	0	0	42586
sp|Q15208|STK38_HUMAN	20	18	37.6	54.19	0	78.828	2248000	645290	1711800	444510	1683000	993410	3715400	881960
sp|Q15233|NONO_HUMAN	3	3	7.4	54.231	0	6.771	344190	109920	258200	412670	79913	140850	824520	80966
sp|Q15269|PWP2_HUMAN	1	1	1.7	102.45	0.0073937	2.3064	0	0	0	0	0	0	14902	0
sp|Q15286|RAB35_HUMAN	2	2	9.5	23.025	0	3.5508	0	0	0	0	91182	0	0	0
sp|Q15365|PCBP1_HUMAN	9	6	43	37.497	0	104.83	184430	1399400	82736	1017500	228440	1707400	281790	3464200
sp|Q15366|PCBP2_HUMAN;sp|P57721|PCBP3_HUMAN	8;4	5;1	33.4	38.58	0	23.987	151690	1010800	48640	613990	222090	1112000	179970	2426400
sp|Q15386|UBE3C_HUMAN	1	1	1	123.92	0	3.5346	0	18991	0	25322	0	0	18320	67513
sp|Q15393|SF3B3_HUMAN	25	25	25.6	135.58	0	108.74	1022400	974510	527550	1679200	5194900	364810	2637000	2099600
sp|Q15417|CNN3_HUMAN	1	1	6.1	36.413	0.004717	2.4808	0	0	0	0	0	32578	0	36612
sp|Q15428|SF3A2_HUMAN	1	1	4.5	49.255	0	5.48	0	0	0	0	0	0	23648	0
sp|Q15459|SF3A1_HUMAN	11	11	18.7	88.885	0	102.78	39450	38129	12220	100470	77412	0	1367200	503060
sp|Q15517|CDSN_HUMAN	2	2	5.1	51.522	0	3.634	222220	21416	64682	0	0	22964	0	56046
sp|Q15555|MARE2_HUMAN	2	2	11.6	37.031	0	6.2297	77927	0	0	0	0	0	0	120950
sp|Q15645|PCH2_HUMAN	1	1	3.2	48.55	0	9.8684	0	66804	84466	145240	0	86061	31744	87558
sp|Q15717|ELAV1_HUMAN	3	3	10.1	36.091	0	10.677	80587	199260	47832	107070	115710	81252	56743	60375
sp|Q15738|NSDHL_HUMAN	1	1	3.5	41.9	0	3.9225	0	0	0	0	33997	0	0	0
sp|Q15750|TAB1_HUMAN	19	19	56.7	54.643	0	89.894	666390	70215	136370	855710	1185200	1404600	1562300	126440
sp|Q15942|ZYX_HUMAN	8	8	20.1	61.277	0	25.476	26890	1599000	58820	53054	61908	96910	0	788910
sp|Q16181|SEPT7_HUMAN;sp|Q6ZU15|SEP14_HUMAN	2;1	2;1	4.1	50.679	0	3.9424	0	104430	0	0	0	0	0	40976
sp|Q16186|ADRM1_HUMAN	1	1	3.9	42.153	0	4.5076	0	42674	0	0	0	0	2160.9	0
sp|Q16512|PKN1_HUMAN	3	2	3	103.93	0	4.8026	0	0	0	12184	0	16364	11965	16988
sp|Q16513|PKN2_HUMAN;sp|Q6P5Z2|PKN3_HUMAN	16;1	15;0	23.5	112.03	0	55.85	0	263970	0	652910	0	497080	85603	895110
sp|Q16531|DDB1_HUMAN	7	7	8.7	126.97	0	20.12	159530	355470	0	301750	0	297190	113820	363870
sp|Q16543|CDC37_HUMAN	2	2	11.4	44.468	0	5.3147	0	0	0	0	0	0	26664	82417
sp|Q16576|RBBP7_HUMAN;sp|Q09028|RBBP4_HUMAN	3;2	3;2	10.4	47.82	0	25.813	87564	221020	68459	0	0	118590	0	186630
sp|Q16610|ECM1_HUMAN	1	1	5.2	60.673	0	3.3854	48226	0	0	0	0	0	0	0
sp|Q16629|SRSF7_HUMAN	6	5	26.1	27.366	0	24.697	0	42732	53568	0	350150	0	2648700	34777
sp|Q16630|CPSF6_HUMAN	3	3	8.2	59.209	0	4.9028	0	0	0	0	0	0	186290	0
sp|Q16637|SMN_HUMAN	4	4	11.2	31.848	0	13.331	57010	72577	38018	54004	177120	57319	0	95533
sp|Q16643|DREB_HUMAN	1	1	2.8	71.428	0	9.8886	0	0	0	0	0	0	0	124700
sp|Q16650|TBR1_HUMAN	1	1	1.8	74.052	0.0046904	2.4454	83438	309360	0	50261	29407	86727	0	29930
sp|Q16658|FSCN1_HUMAN	7	7	17.2	54.529	0	15.85	41521	488340	0	1173400	0	172960	0	274130
sp|Q16740|CLPP_HUMAN	1	1	12.3	30.18	0	3.7105	0	0	0	0	31730	0	43981	0
sp|Q16875|F263_HUMAN	12	10	34.2	59.608	0	57.432	477100	36906	85552	0	240650	0	2116300	45296
sp|Q16877|F264_HUMAN;sp|P16118|F261_HUMAN	2;1	2;1	6.6	54.039	0	5.4224	0	0	0	0	0	0	65969	0
sp|Q16891|MIC60_HUMAN	6	6	11.6	83.677	0	21.998	130580	38727	0	0	0	0	126700	47548
sp|Q2NL82|TSR1_HUMAN	3	3	5.1	91.809	0	59.524	36944	0	37648	0	0	0	269970	36499
sp|Q3KQU3|MA7D1_HUMAN	2	2	3.6	92.819	0	12.453	0	8616.2	0	0	0	0	21431	9219.8
sp|Q3MHD2|LSM12_HUMAN	7	7	41.5	21.701	0	16.211	0	623130	100950	506120	121390	512490	21619	254040
sp|Q3ZCM7|TBB8_HUMAN	12	3	27.5	49.775	0	17.169	236310	3033300	0	0	215120	1436100	215860	1713100
sp|Q3ZCQ8|TIM50_HUMAN	5	5	16.1	39.646	0	50.582	0	35636	0	94119	78493	142320	10333	269500
sp|Q4G0J3|LARP7_HUMAN	3	3	8.6	66.898	0	19.087	0	0	0	0	0	0	78979	35012
sp|Q4KMP7|TB10B_HUMAN	2	2	5.8	87.198	0	4.4229	0	0	0	116620	0	0	47593	71398
sp|Q4KMQ1|TPRN_HUMAN	1	1	2.5	75.555	0.0019361	2.6397	0	34934	0	39944	0	0	0	29694
sp|Q4VCS5|AMOT_HUMAN	2	2	3.8	118.08	0	12.156	0	0	0	65713	0	89829	0	43529
sp|Q53EZ4|CEP55_HUMAN	1	1	3	54.178	0	15.723	0	0	0	0	0	0	12659	0
sp|Q53GQ0|DHB12_HUMAN	8	8	29.2	34.324	0	37.803	343460	298900	333330	462960	492570	367380	164660	331670
sp|Q53H12|AGK_HUMAN	5	5	12.8	47.137	0	16.062	31269	173160	38166	97446	0	119830	26510	173180
sp|Q53H96|P5CR3_HUMAN	1	1	4	28.663	0.001938	2.6446	0	0	0	32053	28790	0	11133	0
sp|Q562R1|ACTBL_HUMAN	3	1	12	42.003	0.0028517	2.5449	0	3703400	0	1638000	0	3364200	501000	6098800
sp|Q58FF8|H90B2_HUMAN	8	2	20.2	44.348	0	30.23	0	0	0	0	0	0	118410	70454
sp|Q5C9Z4|NOM1_HUMAN	2	2	3.4	96.256	0	3.5999	141670	0	0	0	0	0	0	0
sp|Q5JTH9|RRP12_HUMAN	4	4	5.1	143.7	0	58.722	181350	0	0	0	0	0	68252	0
sp|Q5JTW2|CEP78_HUMAN	2	2	4.9	76.396	0	22.802	0	0	0	0	0	0	50576	0
sp|Q5MIZ7|P4R3B_HUMAN	9	4	10.5	97.457	0	6.195	0	103100	0	52529	0	0	0	321360
sp|Q5RKV6|EXOS6_HUMAN	5	5	29	28.235	0	14.804	0	50800	64929	21966	164230	24721	290200	28281
sp|Q5SWX8|ODR4_HUMAN	3	3	10.4	51.103	0	13.943	21591	0	31300	0	0	0	0	0
sp|Q5SY16|NOL9_HUMAN	2	2	5.6	79.322	0.0047304	2.5052	0	0	0	0	0	0	74201	18869
sp|Q5T447|HECD3_HUMAN	1	1	1.9	97.112	0	3.7587	0	0	0	18518	0	0	0	55002
sp|Q5T653|RM02_HUMAN	1	1	8.2	33.3	0.0047214	2.4934	0	0	0	0	0	0	17673	0
sp|Q5T6F2|UBAP2_HUMAN	3	3	4.1	117.11	0	8.6968	0	60213	0	54269	0	0	31597	64354
sp|Q5T749|KPRP_HUMAN	12	12	27.3	64.135	0	70.973	5174800	198470	2142100	1487100	14876	0	190360	622990
sp|Q5T8P6|RBM26_HUMAN	1	1	1.4	113.6	0	3.0373	0	0	0	0	0	0	0	5690.7
sp|Q5T9A4|ATD3B_HUMAN	28	4	40.1	72.572	0	24.971	136760	52849	340840	438860	134050	684530	3507600	148430
sp|Q5VTQ0|TT39B_HUMAN	1	1	1.8	76.955	0.0082042	2.2527	0	0	76403	0	0	0	74766	96980
sp|Q5VU43|MYOME_HUMAN	2	2	0.9	265.1	0	3.3955	0	223120	31897	154450	0	102450	28733	132930
sp|Q5VUJ6|LRCH2_HUMAN	1	1	1.4	84.587	0	9.7493	0	0	0	0	0	0	0	33128
sp|Q5W0B1|OBI1_HUMAN	9	9	18.7	81.116	0	40.248	0	50453	0	117160	0	0	237830	224820
sp|Q6DKI1|RL7L_HUMAN	3	3	14.1	29.669	0	5.3196	0	0	23423	0	23449	0	93815	0
sp|Q6IAN0|DRS7B_HUMAN	1	1	4.6	35.119	0	26.183	0	0	9412.5	0	9707.7	0	6171	0
sp|Q6IN85|P4R3A_HUMAN	21	16	30.9	95.367	0	154.57	29135	565340	74944	255680	0	3364800	0	6722800
sp|Q6IQ22|RAB12_HUMAN	1	1	8.2	27.248	0.004686	2.436	0	0	39442	0	77727	0	0	0
sp|Q6NSI4|RADX_HUMAN	7	7	12.2	97.553	0	41.29	0	483180	20541	496440	19574	36545	0	1010100
sp|Q6NTF9|RHBD2_HUMAN	1	1	4.4	39.202	0	7.4159	0	0	0	82137	8760.4	0	3968.5	0
sp|Q6NUK1|SCMC1_HUMAN	3	3	8.2	53.354	0	4.7876	0	0	0	137040	0	54649	0	44109
sp|Q6P1M0|S27A4_HUMAN	1	1	3	72.063	0.0082342	2.2579	79167	0	0	0	0	0	33768	11475
sp|Q6P1N0|C2D1A_HUMAN	5	5	6.8	104.06	0	18.116	16743	52995	0	74145	0	0	34736	245910
sp|Q6P3W7|SCYL2_HUMAN	14	14	20.1	103.71	0	37.098	0	75885	0	32542	249690	25477	3597900	921300
sp|Q6P4A7|SFXN4_HUMAN	3	3	13.9	37.998	0	29.483	0	120950	0	690240	84411	398390	18638	324720
sp|Q6PCB5|RSBNL_HUMAN	2	2	3	94.868	0	5.1012	0	0	0	0	0	0	71874	0
sp|Q6PJ69|TRI65_HUMAN	2	2	8.1	57.353	0	4.9151	0	130790	0	198300	0	207540	0	179200
sp|Q6PJI9|WDR59_HUMAN	22	22	29.8	109.79	0	129.71	1611000	41544	3632300	120500	435590	0	2671700	103750
sp|Q6PKG0|LARP1_HUMAN	13	13	14.8	123.51	0	39.445	153580	593520	0	1078500	54422	680510	424120	496160
sp|Q6S8J3|POTEE_HUMAN;sp|P0CG38|POTEI_HUMAN;sp|A5A3E0|POTEF_HUMAN;sp|P0CG39|POTEJ_HUMAN;sp|Q9BYX7|ACTBM_HUMAN;sp|Q6S8J7|POTEA_HUMAN;sp|Q6S5H5|POTEG_HUMAN;sp|A6NI47|POTEM_HUMAN;sp|B2RU33|POTEC_HUMAN;sp|Q6S545|POTEH_HUMAN	8;6;6;5;4;1;1;1;1;1	1;1;0;1;1;0;0;0;0;0	10.2	121.36	0	3.3888	0	0	0	0	0	0	0	96152
sp|Q6UB35|C1TM_HUMAN	18	16	19.9	105.79	0	76.224	38457	56072	0	17497	33497	56257	123050	1482800
sp|Q6UN15|FIP1_HUMAN	1	1	3.2	66.526	0	4.5638	0	0	0	0	0	0	52734	0
sp|Q6UWP8|SBSN_HUMAN	5	5	22	60.54	0	26.825	313930	82567	226690	90700	242750	66612	27846	43204
sp|Q6Y7W6|GGYF2_HUMAN	3	3	3.9	150.07	0	12.706	47462	115130	0	139940	0	0	0	0
sp|Q6YN16|HSDL2_HUMAN	3	3	10	45.394	0	9.4179	0	131120	0	105510	0	117300	6570.4	134540
sp|Q6ZN18|AEBP2_HUMAN	4	4	12.6	54.466	0	13.984	0	0	0	0	0	0	155700	0
sp|Q6ZRV2|FA83H_HUMAN	3	3	4.2	127.12	0	13.86	52637	127240	0	135620	0	75784	0	68204
sp|Q6ZUJ8|BCAP_HUMAN	5	5	10.3	90.397	0	19.278	0	152770	0	156590	0	0	0	275420
sp|Q6ZVM7|TM1L2_HUMAN	1	1	4.5	55.556	0	4.1001	0	0	0	0	0	0	9860.3	0
sp|Q6ZVX7|FBX50_HUMAN	2	2	14.9	30.847	0	4.9861	0	0	19136	0	0	0	20557	45760
sp|Q70IA6|MOB2_HUMAN	9	9	21.5	26.926	0	22.6	68739	0	0	0	1694800	0	158410	27604
sp|Q71RC2|LARP4_HUMAN	6	6	14	80.595	0	39.334	0	90976	0	183770	113380	189000	134490	328690
sp|Q7KZF4|SND1_HUMAN	35	35	44.9	102	0	207.02	39681	2339900	141980	6045200	0	1346400	67688	5198500
sp|Q7L2E3|DHX30_HUMAN	12	12	13.4	133.94	0	56.053	153840	29307	0	64145	26628	0	1219400	82582
sp|Q7L2J0|MEPCE_HUMAN	2	2	6.2	74.354	0	9.8963	0	0	0	0	0	0	124820	10680
sp|Q7L576|CYFP1_HUMAN;sp|Q96F07|CYFP2_HUMAN	1;1	1;1	0.9	145.18	0.0028544	2.5579	0	27809	0	65946	0	0	15351	28517
sp|Q7RTV0|PHF5A_HUMAN	1	1	11.8	12.405	0	3.8846	0	0	0	0	0	0	53009	0
sp|Q7Z2T5|TRM1L_HUMAN	3	3	8.5	81.746	0	10.773	0	0	0	0	0	0	87393	53175
sp|Q7Z2W4|ZCCHV_HUMAN	9	9	15.7	101.43	0	106.27	335780	273370	102250	155000	16874	164790	813940	391750
sp|Q7Z353|HDX_HUMAN	5	5	13	77.205	0	19.029	234830	234060	0	0	0	0	156480	311900
sp|Q7Z417|NUFP2_HUMAN	1	1	3.2	76.12	0.0047125	2.4771	0	0	0	0	0	0	83237	0
sp|Q7Z4H7|HAUS6_HUMAN	1	1	1.5	108.62	0.0019102	2.5827	0	0	0	0	0	0	12168	36577
sp|Q7Z6J0|SH3R1_HUMAN	1	1	2	93.128	0	19.953	0	30611	0	35657	0	52700	0	38571
sp|Q9BYJ9|YTHD1_HUMAN;sp|Q7Z739|YTHD3_HUMAN	1;1	1;1	2.3	60.873	0	2.8782	0	0	0	0	0	0	0	18528
sp|Q7Z7H8|RM10_HUMAN	1	1	7.3	29.282	0.0019231	2.6119	10236	27548	0	12185	0	0	0	0
sp|Q86TB9|PATL1_HUMAN	1	1	1.3	86.849	0.0046729	2.4272	0	0	0	0	0	0	0	68547
sp|Q86U38|NOP9_HUMAN	4	4	7.9	69.437	0	16.99	0	0	0	0	0	0	103190	0
sp|Q86UE4|LYRIC_HUMAN	8	8	22.5	63.836	0	61.77	0	0	0	0	0	0	1137000	0
sp|Q86UE8|TLK2_HUMAN	1	1	1.9	87.66	0	2.8094	0	32080	0	0	0	0	0	0
sp|Q86UK7|ZN598_HUMAN	13	13	21.6	98.636	0	170.49	0	414910	0	944000	0	82679	17720	1130000
sp|Q86UY6|NAA40_HUMAN	1	1	7.2	27.194	0	4.3987	0	0	0	0	14392	0	14876	0
sp|Q86V81|THOC4_HUMAN	3	3	26.8	26.888	0	30.86	0	0	0	0	0	0	203340	0
sp|Q86VM9|ZCH18_HUMAN	4	4	7.3	106.38	0	18.926	0	0	0	7645.3	0	0	125270	16439
sp|Q86W42|THOC6_HUMAN	4	4	15.5	37.535	0	9.6532	34171	92268	0	0	0	89453	8244.8	182770
sp|Q86W56|PARG_HUMAN	3	3	4.1	111.11	0	7.9286	0	0	0	25338	0	41901	0	79883
sp|Q86WJ1|CHD1L_HUMAN	2	2	2.7	101	0	2.8413	0	0	0	0	0	0	33220	40455
sp|Q8IUC1|KR111_HUMAN	2	2	15.3	17.085	0	5.437	308890	161900	0	0	305200	231240	0	0
sp|Q8IWC1|MA7D3_HUMAN	13	13	18.8	98.428	0	38.152	0	331680	0	679960	0	0	60187	363760
sp|Q8IWL3|HSC20_HUMAN	1	1	4.3	27.422	0.0046992	2.4627	0	32661	0	0	0	0	0	0
sp|Q8IWX8|CHERP_HUMAN	5	5	7.4	103.7	0	9.5598	0	0	0	0	167110	0	176950	29443
sp|Q8IX18|DHX40_HUMAN	1	1	1.7	88.559	0	4.1721	0	0	0	0	0	0	15365	0
sp|Q8IY37|DHX37_HUMAN	1	1	1.1	129.54	0	5.9947	0	0	0	0	0	0	12750	0
sp|Q8IY81|SPB1_HUMAN	7	7	13.1	96.557	0	38.23	13936	0	0	0	10055	0	469860	6206.5
sp|Q8IYB3|SRRM1_HUMAN	9	9	14	102.33	0	35.613	0	21790	0	0	0	0	630190	0
sp|Q8IYT4|KATL2_HUMAN	1	1	2.2	61.252	0.0073529	2.2932	59877	0	71872	46401	0	0	39049	63334
sp|Q8IZ69|TRM2A_HUMAN	2	2	4.6	68.725	0	6.5133	0	0	0	0	37125	0	56208	0
sp|Q8IZ83|A16A1_HUMAN	5	5	10.7	85.126	0	16.411	0	221460	0	8023.2	0	0	0	0
sp|Q8IZH2|XRN1_HUMAN	1	1	0.6	194.1	0	2.9377	0	44145	0	55562	0	0	0	0
sp|Q8N163|CCAR2_HUMAN	22	22	34	102.9	0	129.56	449340	1687300	0	2159200	0	555510	211580	1543400
sp|Q8N1G4|LRC47_HUMAN	1	1	3.1	63.472	0	9.0109	0	0	0	0	50020	0	31356	0
sp|Q8N5C6|SRBD1_HUMAN	2	2	2	111.77	0	5.5198	0	0	0	0	0	0	39715	0
sp|Q8N5C8|TAB3_HUMAN	10	10	24	78.652	0	59.105	0	735020	0	121820	175010	511540	255390	552390
sp|Q8N653|LZTR1_HUMAN	1	1	1.7	94.718	0.001912	2.5853	0	0	0	35930	0	0	0	29875
sp|Q8N8S7|ENAH_HUMAN	1	1	3.7	66.509	0	5.0215	0	0	0	0	0	0	0	168760
sp|Q8NC51|PAIRB_HUMAN	13	13	36	44.965	0	120.51	546530	280680	0	5827.9	78286	40766	1182600	1143600
sp|Q8NC96|NECP1_HUMAN	1	1	5.1	29.737	0.0019212	2.6103	0	35541	0	48444	0	33366	0	44886
sp|Q8NCA5|FA98A_HUMAN	1	1	2.3	55.272	0	3.8334	0	0	0	0	0	0	169840	0
sp|Q8ND56|LS14A_HUMAN	5	5	10.4	50.529	0	7.73	161160	0	141220	0	43905	0	290440	17870
sp|Q8NEB9|PK3C3_HUMAN	1	1	1.7	101.55	0.00097847	2.7744	0	0	0	0	0	0	0	18122
sp|Q8NF37|PCAT1_HUMAN	1	1	2.4	59.151	0.0047348	2.5083	80322	113000	0	0	0	0	0	0
sp|Q8NFZ5|TNIP2_HUMAN	3	3	12.1	48.699	0	14.794	0	62757	0	156500	0	69549	0	51300
sp|Q8NHQ9|DDX55_HUMAN	1	1	2.8	68.546	0	91.902	0	0	0	0	0	0	37316	0
sp|Q8NI27|THOC2_HUMAN	3	3	2	182.77	0	4.5637	0	67756	0	106830	0	0	37933	42851
sp|Q8NI36|WDR36_HUMAN	1	1	1.5	105.32	0	3.0232	0	0	0	0	0	0	12066	7932
sp|Q8TC12|RDH11_HUMAN	8	8	34.3	35.386	0	53.972	106740	0	277100	30953	602130	0	35899	0
sp|Q8TD19|NEK9_HUMAN	8	8	10.8	107.17	0	15.42	65698	231180	0	223640	0	0	51921	450070
sp|Q8TDD1|DDX54_HUMAN	3	3	3.4	98.594	0	8.2297	46089	33652	0	0	0	0	230060	0
sp|Q8TDX7|NEK7_HUMAN;sp|Q9HC98|NEK6_HUMAN	2;1	2;1	6.6	34.551	0	3.0339	0	0	0	0	0	0	0	31456
sp|Q8TEU7|RPGF6_HUMAN	2	2	2.1	179.42	0	3.3433	0	90198	0	80741	0	0	0	0
sp|Q8TF21|ANR24_HUMAN	2	2	2.4	124.19	0	2.8449	129930	81479	0	33844	0	0	153110	0
sp|Q8WTT2|NOC3L_HUMAN	2	2	4.2	92.547	0	7.1595	0	0	0	0	0	0	243840	0
sp|Q8WUM4|PDC6I_HUMAN	1	1	1.8	96.022	0	7.9888	0	0	0	0	0	0	37918	25483
sp|Q8WVB6|CTF18_HUMAN	1	1	1.5	107.38	0	17.74	0	11704	0	13633	0	13860	8554.3	33826
sp|Q8WVV4|POF1B_HUMAN	3	3	7.8	68.064	0	8.7347	281530	0	0	0	0	0	0	0
sp|Q8WVX9|FACR1_HUMAN	1	1	2.3	59.356	0.00098039	2.782	0	48407	24308	0	0	0	7538	0
sp|Q8WWC4|MAIP1_HUMAN	2	2	7.9	32.544	0.0019436	2.6691	9246.1	59806	0	31327	0	0	23469	58432
sp|Q8WWM7|ATX2L_HUMAN	12	12	15.8	113.37	0	31.76	60851	220270	44114	650000	0	560460	218230	1814000
sp|Q8WWY3|PRP31_HUMAN	14	14	35.9	55.455	0	52.857	9601.6	3894.3	3410.4	11852	41546	0	4404000	11172
sp|Q8WX93|PALLD_HUMAN	1	1	1.4	150.56	0.0082645	2.2896	0	30473	0	27287	0	0	0	0
sp|Q8WXA9|SREK1_HUMAN	1	1	2.8	59.38	0.0098302	2.1267	0	0	0	0	0	0	85675	0
sp|Q8WXF1|PSPC1_HUMAN	4	4	12.2	58.743	0	9.9872	74076	0	45609	0	0	0	0	0
sp|Q8WXG6|MADD_HUMAN	4	4	4.1	183.3	0	8.3387	0	130620	0	40580	0	0	0	0
sp|Q8WXX5|DNJC9_HUMAN	2	2	18.1	29.909	0	8.8266	0	0	44149	0	46493	0	23748	0
sp|Q8WZ42|TITIN_HUMAN	4	4	0.1	3816	0	4.8797	91573	130430	48510	105570	435880	117310	0	0
sp|Q92499|DDX1_HUMAN	13	13	24.6	82.431	0	71.412	271840	100290	0	0	188050	72261	1647400	287510
sp|Q92522|H1X_HUMAN	7	7	28.6	22.487	0	28.545	0	0	27871	8908	204900	13234	1358400	8301.3
sp|Q92598|HS105_HUMAN	34	28	38.6	96.864	0	323.31	206090	1762000	42720	1494100	0	2648200	229890	7904500
sp|Q92615|LAR4B_HUMAN	2	2	4.7	80.551	0	3.4373	0	19979	0	0	0	31511	19232	64933
sp|Q92616|GCN1_HUMAN	10	10	6.1	292.75	0	27.201	616560	59448	27249	0	11666	0	0	30608
sp|Q92841|DDX17_HUMAN	19	14	33.2	80.272	0	168.44	190960	86517	59872	0	48355	0	5844600	18486
sp|Q92878|RAD50_HUMAN	4	4	4.1	153.89	0	8.0554	26861	44665	0	0	0	31712	0	0
sp|Q92888|ARHG1_HUMAN	2	2	3.9	102.43	0	3.6518	0	0	0	0	0	0	36109	38022
sp|Q92890|UFD1_HUMAN	7	7	26.7	34.5	0	14.84	0	291820	0	840980	0	216610	0	449660
sp|Q92900|RENT1_HUMAN	16	16	17.5	124.34	0	67.283	278450	683540	0	1513200	0	144850	334400	598450
sp|Q92930|RAB8B_HUMAN	7	2	39.1	23.584	0	11.332	20066	0	547240	0	90706	0	22038	0
sp|Q92945|FUBP2_HUMAN;sp|Q96AE4|FUBP1_HUMAN	4;1	4;1	9.1	73.114	0	12.36	0	119280	0	37671	0	33122	58882	63409
sp|Q92947|GCDH_HUMAN	2	2	5.5	48.127	0	5.1628	0	68373	0	220120	0	104390	0	80981
sp|Q92973|TNPO1_HUMAN;sp|O14787|TNPO2_HUMAN	4;2	4;2	5.5	102.35	0	10.392	310920	46420	248500	0	84010	0	80720	0
sp|Q92974|ARHG2_HUMAN	4	4	5	111.54	0	30.85	86162	48254	0	74371	0	745800	102700	126770
sp|Q969V6|MRTFA_HUMAN	8	8	10.4	98.918	0	28.884	0	951210	123910	445030	0	0	0	339890
sp|Q96A33|CCD47_HUMAN	1	1	2.1	55.873	0.0081301	2.218	0	0	0	0	0	0	44911	0
sp|Q96B26|EXOS8_HUMAN	2	2	14.5	30.039	0	5.6322	0	0	0	0	43773	0	23286	0
sp|Q96CG3|TIFA_HUMAN	2	2	14.1	21.445	0	5.826	0	0	0	152780	0	0	0	139040
sp|Q96CQ1|S2536_HUMAN;sp|Q9BSK2|S2533_HUMAN	1;1	1;1	4.2	34.282	0.0019157	2.5955	0	39927	0	42002	17917	0	0	29453
sp|Q96CS3|FAF2_HUMAN	9	9	26.1	52.623	0	21.188	218230	1095900	255180	828780	36508	902240	36880	417270
sp|Q96D09|GASP2_HUMAN	3	3	5	93.772	0	5.3069	0	0	0	0	0	0	19235	63541
sp|Q96D71|REPS1_HUMAN	1	1	3.8	86.661	0.0046816	2.4324	0	0	0	0	0	0	0	32923
sp|Q96DG6|CMBL_HUMAN	3	3	15.1	28.048	0	8.7869	113730	97103	171370	60691	249040	0	0	100400
sp|Q96EE3|SEH1_HUMAN	15	15	49.7	39.648	0	98.685	1094300	0	2506200	0	1091400	0	382390	315660
sp|Q96EI5|TCAL4_HUMAN;sp|Q9H3H9|TCAL2_HUMAN	4;2	4;2	22.3	24.647	0	11.31	0	49714	0	68409	0	62129	0	87457
sp|Q96EP0|RNF31_HUMAN	2	2	3.5	119.65	0	13.545	0	11639	0	29349	0	0	0	0
sp|Q96EY1|DNJA3_HUMAN	4	4	9.4	52.488	0	12.266	0	102760	0	87243	0	109340	77476	206400
sp|Q96EY4|TMA16_HUMAN	4	4	28.1	23.864	0	12.574	0	0	0	0	0	0	146030	28906
sp|Q96FV9|THOC1_HUMAN	7	7	15.8	75.665	0	12.589	0	246990	0	0	0	410720	34184	142790
sp|Q96FW1|OTUB1_HUMAN	1	1	7	31.284	0	16.981	0	0	0	0	0	0	5392.4	48353
sp|Q96G61|NUD11_HUMAN;sp|Q8NFP7|NUD10_HUMAN	2;1	2;1	15.2	18.559	0	3.8031	0	0	0	0	0	0	14481	133480
sp|Q96GA3|LTV1_HUMAN	2	2	6.1	54.854	0	9.9113	0	0	0	0	0	0	64267	0
sp|Q96GM8|TOE1_HUMAN	2	2	7.3	56.547	0	4.2865	0	0	0	0	0	0	72074	0
sp|Q96GQ7|DDX27_HUMAN	3	3	3.6	89.834	0	8.651	0	0	0	0	0	0	117940	0
sp|Q96H79|ZCCHL_HUMAN	4	4	17.3	32.962	0	8.6951	49378	0	73539	65694	135840	0	24763	90229
sp|Q96HC4|PDLI5_HUMAN	7	7	13.6	63.944	0	18.118	0	360280	810090	1128400	54509	166360	0	0
sp|Q96HS1|PGAM5_HUMAN	6	6	30.8	32.004	0	14.555	0	107450	96460	121920	301020	127530	323200	127430
sp|Q96I24|FUBP3_HUMAN	2	2	6.6	61.64	0	6.306	0	0	0	0	0	0	83736	0
sp|Q96I25|SPF45_HUMAN	8	8	21.4	44.961	0	26.849	11479	6659.4	10773	0	4714.1	0	885580	0
sp|Q96IJ6|GMPPA_HUMAN	10	10	25.2	46.291	0	28.104	0	343090	0	679770	0	277800	44052	389490
sp|Q96J01|THOC3_HUMAN	4	4	18.5	38.771	0	9.897	0	107350	0	142990	0	92979	0	0
sp|Q96J02|ITCH_HUMAN	20	18	29.6	102.8	0	152.16	52606	429320	0	2098800	68132	679800	33643	1259300
sp|Q96JB3|HIC2_HUMAN	1	1	1.6	66.155	0.00097943	2.7745	44403	0	37869	56945	0	0	105750	0
sp|Q96JJ3|ELMO2_HUMAN	3	3	7.4	82.614	0	10.19	0	0	0	0	138980	0	57147	0
sp|Q96KP1|EXOC2_HUMAN	2	2	2.1	104.07	0	3.9706	0	0	0	0	0	0	8712.3	24870
sp|Q96KR1|ZFR_HUMAN	4	4	6.1	117.01	0	130.17	0	259080	0	224330	0	136100	133870	264610
sp|Q96LL4|CH048_HUMAN	1	1	5.6	36.789	0.008167	2.2345	135820	0	132340	0	188240	0	62699	0
sp|Q96LX7|CCD17_HUMAN	1	1	3.2	67.72	1	-2	0	0	0	1106900	0	0	0	0
sp|Q96MU7|YTDC1_HUMAN	1	1	1.7	84.699	0	6.9751	0	0	0	0	0	0	8478.1	0
sp|Q96N67|DOCK7_HUMAN	1	1	0.7	242.56	0	15.417	41821	80660	27975	0	0	0	0	0
sp|Q96NU1|SAM11_HUMAN	3	3	7.5	72.707	0	10.707	0	403630	0	139340	0	0	0	93708
sp|Q96P47|AGAP3_HUMAN	2	2	3.5	95.043	0	6.2427	0	0	0	0	0	21300	9889.3	26722
sp|Q96P63|SPB12_HUMAN	1	1	4	46.276	0	3.4405	67962	0	61356	0	20945	0	7974.6	30489
sp|Q96PE3|INP4A_HUMAN	1	1	1.3	109.95	0.0028599	2.5756	0	0	0	0	0	0	0	25741
sp|Q96PK6|RBM14_HUMAN	1	1	2.2	69.491	0	3.9869	0	0	0	0	0	23415	14132	47401
sp|Q96PU8|QKI_HUMAN	1	1	4.7	37.67	0.0019455	2.6879	0	161690	0	0	0	0	15186	0
sp|Q96QA5|GSDMA_HUMAN	2	2	8.5	49.364	0	3.1012	39589	13772	34490	0	0	0	0	0
sp|Q96S15|WDR24_HUMAN	12	12	22.2	88.206	0	57.393	386550	4947.4	2552200	29389	31009	20120	2279700	5174.8
sp|Q96SB4|SRPK1_HUMAN;sp|Q9UPE1|SRPK3_HUMAN	5;1	4;0	10.8	74.324	0	19.569	0	0	15578	9921.4	0	0	459690	0
sp|Q96T17|MA7D2_HUMAN	2	2	5.2	81.964	0	10.896	0	0	0	0	0	0	0	299890
sp|Q96T21|SEBP2_HUMAN	1	1	1.6	95.461	0	15.406	0	0	0	0	0	0	4488	11853
sp|Q96T58|MINT_HUMAN	1	1	0.8	402.24	0	3.3588	0	87727	0	81691	0	0	0	47807
sp|Q96TA2|YMEL1_HUMAN	2	2	4.9	86.454	0	44.109	0	0	0	0	0	0	48524	0
sp|Q99417|MYCBP_HUMAN	2	2	28.2	11.967	0	6.5006	0	0	0	0	0	0	50741	0
sp|Q99426|TBCB_HUMAN	2	2	13.1	27.325	0	4.8064	39342	0	78313	0	0	0	0	46263
sp|Q99459|CDC5L_HUMAN	11	11	20.1	92.25	0	35.706	0	0	0	0	0	0	926580	183520
sp|Q99575|POP1_HUMAN	3	3	3.9	114.71	0	5.7148	0	0	0	0	0	0	91286	11119
sp|Q99613|EIF3C_HUMAN;sp|B5ME19|EIFCL_HUMAN	18;17	18;17	19.6	105.34	0	81.365	37345	89889	0	180740	0	775190	54767	1463900
sp|Q99615|DNJC7_HUMAN	2	2	5.3	56.44	0	4.2156	32200	0	0	0	17225	30809	0	0
sp|Q99623|PHB2_HUMAN	6	6	23.7	33.296	0	20.185	0	0	146110	128060	501710	0	17322	66305
sp|Q99700|ATX2_HUMAN	11	11	10.4	140.28	0	74.74	47270	858870	0	1109700	0	36001	95630	659880
sp|Q99714|HCD2_HUMAN	1	1	8.8	26.923	0	22.199	0	0	0	0	38173	49195	35527	185570
sp|Q99832|TCPH_HUMAN	4	4	11.8	59.366	0	10.154	98685	0	114720	0	0	83639	0	0
sp|Q9BPZ2|SPI2B_HUMAN;sp|Q99865|SPI2A_HUMAN	1;1	1;1	5.8	29.158	1	-2	0	0	0	0	0	0	2900.7	0
sp|Q9BQ39|DDX50_HUMAN	8	8	16.3	82.564	0	16.512	14518	38598	17291	0	0	0	397260	33343
sp|Q9BQ67|GRWD1_HUMAN	5	5	21.5	49.419	0	20.956	0	0	15715	0	0	0	327320	23182
sp|Q9BQ70|TCF25_HUMAN	4	4	10.8	76.666	0	13.183	0	0	0	0	0	0	162970	0
sp|Q9BQA1|MEP50_HUMAN	13	13	39.2	36.724	0	149.12	11314000	232670	600820	29567	4590100	198610	5334800	1118300
sp|Q9BQE3|TBA1C_HUMAN	36	2	68.6	49.895	0	49.372	707090	2240300	568300	1704400	988280	1711300	1003800	1583100
sp|Q9BQE5|APOL2_HUMAN	1	1	3.3	37.092	0.0081081	2.2027	0	36956	0	0	9809.3	0	0	0
sp|Q9BQG0|MBB1A_HUMAN	12	12	10.2	148.85	0	27.445	409730	15023	209910	15075	28817	0	945390	22903
sp|Q9BRJ6|CG050_HUMAN	7	7	38.1	22.083	0	19.232	0	0	57029	0	163630	0	521770	26253
sp|Q9BRS2|RIOK1_HUMAN	10	10	20.4	65.582	0	90.093	244250	0	164100	25692	297380	68813	2427800	0
sp|Q9BRX2|PELO_HUMAN	2	2	7.3	43.359	0	8.5028	0	34497	0	0	0	78299	0	38056
sp|Q9BRZ2|TRI56_HUMAN	1	1	2.5	81.487	0	4.4101	0	0	0	0	0	0	16391	0
sp|Q9BS26|ERP44_HUMAN	3	3	9.1	46.971	0	10.508	0	0	0	45907	0	68112	0	89063
sp|Q9BSD7|NTPCR_HUMAN	8	8	48.9	20.713	0	19.165	0	0	55832	234560	159100	160950	133910	576610
sp|Q9BSJ2|GCP2_HUMAN	1	1	1.2	102.53	0.0082418	2.2637	0	0	0	0	0	0	0	32007
sp|Q9BSJ8|ESYT1_HUMAN	9	9	12.4	122.85	0	44.889	417090	107010	237480	180060	403340	387650	60206	197980
sp|Q9BT25|HAUS8_HUMAN	2	2	7.6	44.857	0	2.8802	38327	93495	0	98746	0	46515	0	40548
sp|Q9BTU6|P4K2A_HUMAN	5	5	14.2	54.022	0	16.726	220810	0	22586	0	0	0	0	0
sp|Q9BUA3|SPNDC_HUMAN	3	3	13.1	41.036	0	21.018	0	0	0	0	112910	0	57881	0
sp|Q9BUF5|TBB6_HUMAN	17	6	44.2	49.857	0	43.204	0	297640	94031	266200	0	438160	178440	484240
sp|Q9BUJ2|HNRL1_HUMAN	7	7	15.1	95.737	0	41.347	70673	105450	0	70380	111700	0	452070	64006
sp|Q9BUT9|MCRI2_HUMAN	1	1	19.4	17.828	0	9.0798	0	0	0	0	0	0	0	31963
sp|Q9BVA1|TBB2B_HUMAN	29	1	69	49.953	0	12.352	205830	675310	645130	854490	0	1091100	31796	248530
sp|Q9BVP2|GNL3_HUMAN	11	11	29.3	61.992	0	95.682	310930	0	346400	0	389330	176710	2820300	0
sp|Q9BWH6|RPAP1_HUMAN	4	4	5.2	152.75	0	21.866	0	87786	0	244010	0	0	0	27070
sp|Q9BX66|SRBS1_HUMAN	1	1	1.3	142.51	0	5.1668	0	0	0	0	0	0	0	22477
sp|Q9BXL5|HEMGN_HUMAN	1	1	2.7	55.34	0.0074212	2.3494	593320	1116600	328220	449280	94779	0	0	0
sp|Q9BXP5|SRRT_HUMAN	2	2	2.7	100.67	0	3.5553	27202	23438	0	0	32236	43344	0	22305
sp|Q9BXS5|AP1M1_HUMAN;sp|Q9Y6Q5|AP1M2_HUMAN	20;5	20;5	44.2	48.586	0	104.87	0	4256700	0	6590400	19217	4268300	0	3062000
sp|Q9BYD3|RM04_HUMAN	2	2	11.3	34.919	0	44.243	34535	0	0	0	63064	0	0	37140
sp|Q9BYN8|RT26_HUMAN	2	2	9.8	24.211	0	4.5989	0	0	0	0	23700	0	68046	17016
sp|Q9BZE4|NOG1_HUMAN	6	6	12.1	73.964	0	14.053	0	0	0	0	0	0	410970	0
sp|Q9BZF1|OSBL8_HUMAN	1	1	1.2	101.19	0.0081967	2.2524	49382	22544	34324	22542	0	26879	21447	18649
sp|Q9BZG1|RAB34_HUMAN	1	1	5.4	29.044	0	6.253	27544	0	75669	0	63230	0	23211	0
sp|Q9NXR1|NDE1_HUMAN;sp|Q9GZM8|NDEL1_HUMAN	1;1	1;1	3.6	37.72	0.0081154	2.2078	0	23617	0	5930	0	0	0	0
sp|Q9GZR7|DDX24_HUMAN	5	5	11.3	96.331	0	51.888	96570	0	17146	0	0	0	331520	12356
sp|Q9GZT9|EGLN1_HUMAN	1	1	5.6	46.02	0	4.3254	0	74676	0	71979	0	51761	0	56956
sp|Q9H0A0|NAT10_HUMAN	4	4	4.2	115.73	0	5.8144	15156	0	0	0	0	0	149720	20597
sp|Q9H0D6|XRN2_HUMAN	10	10	14.6	108.58	0	31.008	245530	101800	0	135500	138140	133910	872010	327190
sp|Q9H0E2|TOLIP_HUMAN	1	1	5.1	30.281	0	2.8119	43811	0	47823	0	52422	0	10858	0
sp|Q9H0S4|DDX47_HUMAN	1	1	2.9	50.646	0.0047037	2.4749	0	0	0	0	0	0	27794	0
sp|Q9H0U4|RAB1B_HUMAN;sp|Q92928|RAB1C_HUMAN	4;3	2;1	26.9	22.171	0	6.8358	28560	0	108750	0	285810	0	24953	19687
sp|Q9H223|EHD4_HUMAN	1	1	2.8	61.174	0.0046685	2.4254	39068	0	76622	0	0	0	0	0
sp|Q9H269|VPS16_HUMAN	1	1	1.8	94.693	0	2.8036	26833	20776	0	23440	0	0	18710	43010
sp|Q9H2U1|DHX36_HUMAN	8	8	12.2	114.76	0	43.119	0	16559	0	0	24314	0	521470	90415
sp|Q9H2W6|RM46_HUMAN	1	1	8.2	31.705	0.007428	2.3719	0	0	0	0	0	0	6296.9	0
sp|Q9H300|PARL_HUMAN	2	2	8.7	42.19	0	3.4734	0	80653	0	0	0	0	0	0
sp|Q9H307|PININ_HUMAN	2	2	3.1	81.627	0	4.3267	0	0	0	0	0	0	107070	13610
sp|Q9H3G5|CPVL_HUMAN	8	8	16	54.163	0	33.266	361200	0	3711200	0	71350	0	31843	0
sp|Q9H3S7|PTN23_HUMAN	3	3	2.9	178.97	0	7.7941	156500	19963	0	0	0	0	0	0
sp|Q9H4A3|WNK1_HUMAN	2	2	1.1	250.79	0	4.0966	0	0	0	15082	0	0	0	37172
sp|Q9H4I3|TRABD_HUMAN	1	1	3.2	42.321	0.0081596	2.2341	0	0	0	0	0	0	0	52883
sp|Q9H4M9|EHD1_HUMAN	1	1	3.4	60.626	0	2.9117	58308	0	47854	0	76549	0	8830.2	0
sp|Q9H5H4|ZN768_HUMAN	2	2	3.7	60.228	0	2.9801	0	0	0	0	0	0	39171	0
sp|Q9H6S1|AZI2_HUMAN	10	10	29.1	44.934	0	32.002	0	430020	0	739900	0	338490	14051	365750
sp|Q9H792|PEAK1_HUMAN	3	3	3.1	193.1	0	5.3076	0	273790	160630	181940	139320	107160	51733	107720
sp|Q9H7E9|CH033_HUMAN	4	4	24	24.992	0	40.76	0	0	89164	0	207190	0	361420	0
sp|Q9H8Y5|ANKZ1_HUMAN	1	1	3.4	80.926	0	3.4239	0	0	0	0	0	0	15063	0
sp|Q9H936|GHC1_HUMAN;sp|Q9H1K4|GHC2_HUMAN	6;4	6;4	26.3	34.47	0	83.653	168210	795870	207640	871060	225530	626500	127220	789640
sp|Q9H9B4|SFXN1_HUMAN	8	8	23.3	35.619	0	63.784	0	381370	74134	486210	137790	431610	27879	603250
sp|Q9H9Y6|RPA2_HUMAN	6	6	5.4	128.23	0	11.957	0	132140	0	110060	0	0	61935	83873
sp|Q9HA64|KT3K_HUMAN	2	2	9.1	34.412	0	5.337	20780	0	0	27130	12365	100800	0	53360
sp|Q9HB71|CYBP_HUMAN	5	5	27.2	26.21	0	12.891	0	360750	12527	549770	22324	414580	12266	350980
sp|Q9HC21|TPC_HUMAN	2	2	6.6	35.511	0	3.6373	0	0	0	53191	26615	53526	12356	52427
sp|Q9HC36|MRM3_HUMAN	2	2	9.8	47.019	0	7.1482	0	0	0	0	0	0	98474	0
sp|Q9HCN4|GPN1_HUMAN	2	2	4.3	41.74	0	11.822	0	232200	0	71292	0	107280	0	292510
sp|Q9HD33|RM47_HUMAN	2	2	8	29.45	0	3.3121	19326	0	0	7873.3	24465	35726	0	0
sp|Q9HDC5|JPH1_HUMAN	1	1	2.3	71.685	0.0074143	2.3461	0	0	0	0	0	0	43948	0
sp|Q9NNW5|WDR6_HUMAN	8	8	12.3	121.72	0	26.13	209430	323930	0	240430	162860	0	220190	330030
sp|Q9NP72|RAB18_HUMAN	2	2	12.6	22.977	0	9.7605	0	0	36729	0	121510	0	22402	0
sp|Q9NP73|ALG13_HUMAN	2	2	1.8	126.05	0	14.615	0	0	0	0	0	0	51310	46585
sp|Q9NPD3|EXOS4_HUMAN	3	3	12.2	26.383	0	7.6139	0	0	11262	0	87043	17286	260450	12067
sp|Q9NQI0|DDX4_HUMAN	2	1	3.3	79.307	1	-2	0	0	0	0	49718	0	23169	0
sp|Q9NQT4|EXOS5_HUMAN	5	5	36.6	25.249	0	37.074	0	0	14863	0	37241	0	167140	11288
sp|Q9NQT8|KI13B_HUMAN	1	1	0.6	202.79	0	3.1733	0	44734	0	61317	0	0	0	38291
sp|Q9NQX3|GEPH_HUMAN	1	1	1.9	79.748	0.0098743	2.1763	0	0	0	0	0	0	0	11985
sp|Q9NR12|PDLI7_HUMAN	5	5	17.9	49.844	0	8.1618	0	199890	0	380250	0	187800	0	165580
sp|Q9NR30|DDX21_HUMAN	19	19	30.5	87.343	0	126.34	31306	0	0	9343.8	142860	27343	3925600	71058
sp|Q9Y6B6|SAR1B_HUMAN;sp|Q9NR31|SAR1A_HUMAN	1;1	1;1	5.6	22.41	0.0019249	2.6119	0	50263	89857	216760	159950	0	0	0
sp|Q9NRN7|ADPPT_HUMAN	2	2	7.4	35.776	0	6.8113	0	79500	0	0	0	254190	0	263650
sp|Q9NRW3|ABC3C_HUMAN;sp|Q8IUX4|ABC3F_HUMAN;sp|Q96AK3|ABC3D_HUMAN	2;1;1	2;1;1	13.7	22.826	0	8.7584	0	0	0	36482	30085	0	37164	0
sp|Q9NSD9|SYFB_HUMAN	1	1	1.5	66.115	0.0019417	2.6624	0	0	0	0	0	0	18573	0
sp|Q9NSE4|SYIM_HUMAN	3	3	4.5	113.79	0	10.383	0	0	0	43671	0	0	30852	147810
sp|Q9NTJ3|SMC4_HUMAN	14	14	13.7	147.18	0	28.981	96780	561220	37379	1113500	0	0	15045	59028
sp|Q9NUL3|STAU2_HUMAN	8	6	14.9	62.608	0	12.255	59403	192960	0	212170	0	182070	94413	128700
sp|Q9NVH2|INT7_HUMAN	3	3	6	106.83	0	10.577	0	0	0	181530	0	160750	0	338070
sp|Q9NVI7|ATD3A_HUMAN	30	6	43.4	71.368	0	207.91	1843100	61217	1727200	3017800	2564900	1497800	9695300	328730
sp|Q9NVN8|GNL3L_HUMAN	4	4	9.6	65.572	0	9.8135	0	0	0	0	108050	0	158290	0
sp|Q9NVR5|KTU_HUMAN	1	1	2.3	91.113	0	6.7565	0	0	0	0	0	0	0	22477
sp|Q9NVS9|PNPO_HUMAN	2	2	15.7	29.988	0	3.848	0	0	52069	0	0	0	69367	108300
sp|Q9NW13|RBM28_HUMAN	5	5	7.5	85.737	0	12.718	0	0	0	0	0	0	185550	9150.1
sp|Q9NWV8|BABA1_HUMAN	1	1	7	36.56	0	6.1931	0	0	0	0	0	0	0	15619
sp|Q9NWW5|CLN6_HUMAN	1	1	3.5	35.919	0	3.3024	30854	24045	0	0	0	0	0	0
sp|Q9NX24|NHP2_HUMAN	1	1	12.4	17.201	0	23.124	0	0	0	0	0	0	25276	0
sp|Q9NX58|LYAR_HUMAN	3	3	7.7	43.614	0	8.8798	0	0	0	0	0	0	63020	95351
sp|Q9NX63|MIC19_HUMAN	6	6	22.9	26.152	0	17.716	49652	12989	0	0	0	0	0	51954
sp|Q9NXC5|MIO_HUMAN	31	31	43.8	98.583	0	290.18	2800000	34483	10622000	20442	198470	0	7084600	26259
sp|Q9NXF1|TEX10_HUMAN	1	1	1.9	105.67	0.0028626	2.5809	0	0	0	0	0	0	22856	0
sp|Q9NXS2|QPCTL_HUMAN	4	4	8.9	42.924	0	8.104	46894	130690	0	310310	45822	127920	0	129180
sp|Q9NY12|GAR1_HUMAN	2	2	14.3	22.348	0	8.2626	86161	0	103320	0	104910	0	7946.8	0
sp|Q9NY93|DDX56_HUMAN	1	1	2.6	61.589	0.0081008	2.2005	18708	0	0	0	0	0	0	0
sp|Q9NYF8|BCLF1_HUMAN	1	1	1.1	106.12	0	7.065	0	0	0	0	0	0	112630	0
sp|Q9NYJ8|TAB2_HUMAN	12	12	26	76.493	0	78.56	29207	1579600	12086	74345	20740	144970	335630	1506400
sp|Q9NYZ3|GTSE1_HUMAN	1	1	2.2	76.644	0.0082493	2.2819	23279	64848	0	27081	0	0	0	24334
sp|Q9NZ01|TECR_HUMAN	5	5	14.6	36.034	0	10.04	0	63713	168540	123520	621860	196630	88462	0
sp|Q9NZB2|F120A_HUMAN	7	7	11.1	121.89	0	32.424	20612	91217	0	40680	0	0	457250	65058
sp|Q9NZI8|IF2B1_HUMAN	25	22	41.9	63.48	0	182.99	186550	11065	191380	0	227830	0	18105000	28497
sp|Q9NZT2|OGFR_HUMAN	14	14	33.7	73.324	0	136.72	0	65020	0	29522	0	155470	40232	1421400
sp|Q9P015|RM15_HUMAN	1	1	4.4	33.419	0	6.2247	12758	0	0	0	15513	0	22534	0
sp|Q9P035|HACD3_HUMAN	1	1	3.9	43.159	0	4.1519	38008	0	0	0	55580	0	0	0
sp|Q9P1Y5|CAMP3_HUMAN	7	7	8.7	134.75	0	14.775	479410	500270	0	461560	531550	0	654380	462970
sp|Q9P258|RCC2_HUMAN	7	7	17	56.084	0	24.433	61841	56971	0	0	27525	109680	505950	50315
sp|Q9P270|SLAI2_HUMAN	1	1	2.9	62.543	0	5.4023	0	0	0	0	0	0	29349	0
sp|Q9P275|UBP36_HUMAN	1	1	1.9	122.91	0	5.5269	0	0	0	0	0	0	3889.4	0
sp|Q9P2I0|CPSF2_HUMAN	2	2	4	88.486	0	13.223	39603	39773	0	33040	0	0	42875	77919
sp|Q9P2J5|SYLC_HUMAN	25	25	28.2	134.46	0	137.22	133570	1183000	0	1165500	82814	888640	148210	1717100
sp|Q9P2M7|CING_HUMAN	16	16	19.3	136.38	0	58.372	0	124400	31924	1588800	15105	0	18553	496340
sp|Q9P2R3|ANFY1_HUMAN	3	3	3	128.4	0	6.9383	39878	29414	0	54758	0	0	30894	55915
sp|Q9UBX3|DIC_HUMAN	11	11	44.9	31.282	0	51.817	182590	1266500	416480	920950	745630	856270	360020	979400
sp|Q9UDY2|ZO2_HUMAN	2	2	2.9	133.96	0.0019399	2.6588	26623	31567	0	83443	0	0	26891	21356
sp|Q9UET6|TRM7_HUMAN	1	1	4.9	36.079	0	4.4495	0	0	0	69228	0	44290	0	38795
sp|Q9UG63|ABCF2_HUMAN	6	6	9.8	71.289	0	14.111	336560	298260	0	149770	0	0	329790	0
sp|Q9UHD1|CHRD1_HUMAN	2	2	10.2	37.489	0	4.9121	23513	63262	0	19406	0	150260	0	182140
sp|Q9UHD2|TBK1_HUMAN	7	7	16.5	83.641	0	55.162	0	318650	0	6273.2	0	84969	19507	498230
sp|Q9UHI6|DDX20_HUMAN	9	9	17.6	92.239	0	26.417	155140	377400	115280	343500	0	47038	44536	784540
sp|Q9UHQ9|NB5R1_HUMAN	1	1	4.3	34.094	0.0074488	2.3775	0	0	0	0	95340	0	0	0
sp|Q9UHV9|PFD2_HUMAN	2	2	16.9	16.648	0	6.0086	0	0	0	0	0	0	18002	117520
sp|Q9UHX1|PUF60_HUMAN	4	4	15.2	59.875	0	20.969	57953	0	0	0	84995	0	514370	0
sp|Q9UI10|EI2BD_HUMAN	2	2	7.6	57.557	0	4.6281	0	0	0	0	0	0	51366	0
sp|Q9UID3|VPS51_HUMAN	2	2	2.9	86.041	0	3.0285	44676	107840	0	0	0	0	22338	0
sp|Q9UII4|HERC5_HUMAN	4	4	5.7	116.85	0	25.189	154410	36226	57313	36208	88986	72350	148490	46929
sp|Q9UIU6|SIX4_HUMAN	2	2	3.3	82.932	0	9.3139	20635	0	0	0	0	0	6941	0
sp|Q9UIW2|PLXA1_HUMAN;sp|P51805|PLXA3_HUMAN	2;1	2;1	2.5	211.06	0.0098655	2.1592	0	0	0	0	0	271970	0	0
sp|Q9UJC3|HOOK1_HUMAN	3	3	5.6	84.647	0	8.6396	29643	67010	0	44017	0	0	35391	76748
sp|Q9UJS0|CMC2_HUMAN;sp|O75746|CMC1_HUMAN	13;4	13;4	23.3	74.175	0	63.694	135090	80321	54705	195560	65521	402800	1648900	21162
sp|Q9UJU6|DBNL_HUMAN	2	2	5.3	48.207	0	4.2881	24225	73237	72568	78491	0	0	0	0
sp|Q9UJV9|DDX41_HUMAN	5	5	11.4	69.837	0	12.416	0	18794	0	0	0	0	364800	0
sp|Q9UJZ1|STML2_HUMAN	3	3	15.2	38.534	0	6.509	0	77964	0	219450	0	145200	0	83058
sp|Q9UKD2|MRT4_HUMAN	4	4	20.9	27.56	0	11.851	0	0	0	0	97378	0	234540	0
sp|Q9UKV3|ACINU_HUMAN	4	4	4.2	151.86	0	18.163	0	0	76690	0	35218	0	398210	37481
sp|Q9UL46|PSME2_HUMAN	1	1	6.3	27.401	0	3.444	0	0	0	0	40693	0	28975	0
sp|Q9UL54|TAOK2_HUMAN;sp|Q7L7X3|TAOK1_HUMAN;sp|Q9H2K8|TAOK3_HUMAN	28;4;2	28;4;2	20.6	138.25	0	123.31	0	1461900	0	3593100	0	265410	24186	976670
sp|Q9ULH0|KDIS_HUMAN	1	1	0.6	196.54	0	3.3468	23990	11017	10259	0	0	0	0	0
sp|Q9UM13|APC10_HUMAN	1	1	6.5	21.252	0.0074074	2.3145	0	0	0	92849	0	38984	17577	0
sp|Q9UM54|MYO6_HUMAN	17	17	17.5	149.69	0	87.779	691760	356260	497810	133380	917490	331390	736160	147850
sp|Q9UMS4|PRP19_HUMAN	8	8	26	55.18	0	38.577	129810	94820	74257	67478	0	39927	1296700	20041
sp|Q9UN37|VPS4A_HUMAN;sp|O75351|VPS4B_HUMAN;sp|Q6PIW4|FIGL1_HUMAN	2;1;1	2;1;1	7.3	48.897	0	5.7394	0	134640	83582	123620	64551	138680	0	104460
sp|Q9UN86|G3BP2_HUMAN	9	8	21.6	54.12	0	27.468	25611	0	4824	8230	13038	0	1793600	0
sp|Q9UNE7|CHIP_HUMAN	9	9	37	34.856	0	64.98	41028	28169	63472	18160	1205300	0	367440	53378
sp|Q9UNF1|MAGD2_HUMAN	5	5	14.2	64.953	0	27.245	49216	417400	86497	22360	0	0	133350	49209
sp|Q9UNQ2|DIM1_HUMAN	4	4	14.4	35.236	0	12.269	0	0	58869	39094	76419	0	31111	0
sp|Q9UNX3|RL26L_HUMAN	9	1	46.9	17.256	1	-2	0	0	0	0	0	0	57795	0
sp|Q9UPN7|PP6R1_HUMAN	2	2	6.1	96.723	0	9.3739	55821	77339	0	67428	0	0	40393	128010
sp|Q9UPN9|TRI33_HUMAN	20	20	23.7	122.53	0	88.11	0	1285400	0	1179200	0	1089200	0	320140
sp|Q9UQ80|PA2G4_HUMAN	1	1	4.3	43.786	0	2.9927	0	46893	0	84349	0	69512	0	56356
sp|Q9UQE7|SMC3_HUMAN	11	11	13	141.54	0	160.43	150730	229510	39107	552240	0	363310	18304	320680
sp|Q9Y221|NIP7_HUMAN	2	2	18.9	20.462	0	3.0016	0	0	0	0	0	0	24212	0
sp|Q9Y224|RTRAF_HUMAN	10	10	51.2	28.068	0	72.949	0	0	0	0	164310	40337	379730	208650
sp|Q9Y230|RUVB2_HUMAN	9	9	21.6	51.156	0	30.619	253570	959550	152870	468940	35296	633160	64304	519230
sp|Q9Y262|EIF3L_HUMAN	2	2	5.9	66.726	0	4.7358	0	0	0	0	37117	0	0	0
sp|Q9Y265|RUVB1_HUMAN	10	10	30.7	50.227	0	49.814	345650	1050400	221430	600460	743890	882240	372760	668420
sp|Q9Y277|VDAC3_HUMAN	2	2	11	30.658	0	19.626	0	0	109930	0	109940	0	44225	0
sp|Q9Y285|SYFA_HUMAN	2	2	5.5	57.563	0	24.03	82577	44617	43936	61874	23782	224660	55633	65220
sp|Q9Y2H1|ST38L_HUMAN	11	9	21.3	54.002	0	27.143	415840	0	55505	28431	68795	0	985470	30519
sp|Q9Y2K3|MYH15_HUMAN	1	1	0.6	224.62	1	-2	359800	0	0	0	0	0	0	0
sp|Q9Y2L1|RRP44_HUMAN	27	27	30.4	109	0	186.22	17763	67399	0	137340	0	558390	31870	7909600
sp|Q9Y2R5|RT17_HUMAN	2	2	29.2	14.502	0	12.249	0	0	0	0	0	0	99208	44812
sp|Q9Y2R9|RT07_HUMAN	5	5	30.6	28.134	0	8.7355	130680	0	0	175630	140060	0	104140	106900
sp|Q9Y2T2|AP3M1_HUMAN	1	1	5.5	46.939	0	3.36	11639	0	0	0	0	0	0	28008
sp|Q9Y2W1|TR150_HUMAN	2	2	3.5	108.66	0.0081374	2.2186	0	0	0	0	0	0	78944	0
sp|Q9Y2X3|NOP58_HUMAN	1	1	2.5	59.578	0.00097656	2.7617	0	0	0	0	0	0	24022	0
sp|Q9Y315|DEOC_HUMAN	2	2	9.7	35.23	0	4.5898	0	68439	0	0	0	0	0	77563
sp|Q9Y383|LC7L2_HUMAN;sp|Q9NQ29|LUC7L_HUMAN	6;2	6;2	15.8	46.513	0	15.585	0	0	15035	0	0	0	1249600	7852.1
sp|Q9Y3B2|EXOS1_HUMAN	5	5	35.4	21.452	0	47.589	0	406110	0	0	66548	50547	254500	87202
sp|Q9Y3B4|SF3B6_HUMAN	2	2	22.4	14.585	0	4.5343	0	40061	0	0	0	0	9929.5	0
sp|Q9Y3B7|RM11_HUMAN	1	1	10.4	20.683	0	3.1929	0	0	0	0	0	0	17352	0
sp|Q9Y3C1|NOP16_HUMAN	6	6	33.1	21.188	0	37.556	0	0	17499	27302	43781	0	431750	0
sp|Q9Y3D8|KAD6_HUMAN	1	1	9.3	20.061	0	3.6383	0	0	0	0	12238	0	2919.5	0
sp|Q9Y3D9|RT23_HUMAN	2	2	10.5	21.77	0	4.3504	0	23432	0	0	34249	0	114600	0
sp|Q9Y3E5|PTH2_HUMAN	1	1	8.4	19.193	0	4.2665	0	0	0	0	0	0	6912.5	0
sp|Q9Y3F4|STRAP_HUMAN	6	6	24.6	38.438	0	50.301	47027	194140	25211	219460	116440	328230	0	170590
sp|Q9Y3I0|RTCB_HUMAN	5	5	15.6	55.21	0	12.534	0	92567	0	0	0	0	365890	63136
sp|Q9Y3U8|RL36_HUMAN	5	5	33.3	12.254	0	13.904	12969	13495	12588	0	9072.4	0	1655600	55693
sp|Q9Y3Y2|CHTOP_HUMAN	1	1	5.2	26.396	0	27.372	0	0	0	0	75897	0	23482	0
sp|Q9Y3Z3|SAMH1_HUMAN	1	1	2.1	72.2	0	6.1788	48065	0	0	0	0	0	0	0
sp|Q9Y487|VPP2_HUMAN	1	1	1.3	98.081	0	2.8031	0	0	0	0	146710	0	0	0
sp|Q9Y4C2|TCAF1_HUMAN	21	21	27.7	102.12	0	77.619	99879	760220	0	2433900	32787	60221	99384	1629300
sp|Q9Y4E8|UBP15_HUMAN;sp|Q13107|UBP4_HUMAN;sp|P51784|UBP11_HUMAN	4;1;1	4;1;1	5.7	112.42	0	14.924	35844	49800	0	0	0	0	54077	92511
sp|Q9Y4L1|HYOU1_HUMAN	3	3	4.8	111.33	0	18.545	69465	0	101080	0	276760	0	15944	0
sp|Q9Y4P3|TBL2_HUMAN	2	2	5.6	49.797	0	5.4819	0	0	0	0	0	55658	36183	0
sp|Q9Y4W2|LAS1L_HUMAN	1	1	3.3	83.064	0	5.0896	0	0	0	0	0	0	47338	24166
sp|Q9Y520|PRC2C_HUMAN	6	6	3.3	316.91	0	14.86	0	55393	0	132070	0	0	65676	307800
sp|Q9Y5B8|NDK7_HUMAN	2	2	5.3	42.491	0	3.7654	0	77955	0	135710	0	83434	0	42116
sp|Q9Y5B9|SP16H_HUMAN	10	10	11.7	119.91	0	57.138	101410	0	0	34386	287060	63606	754900	85245
sp|Q9Y5J1|UTP18_HUMAN	2	2	6.3	62.003	0	6.2991	0	0	0	0	0	0	63055	0
sp|Q9Y5M8|SRPRB_HUMAN	3	3	12.5	29.702	0	11.815	200600	0	1173500	0	417970	118970	334230	0
sp|Q9Y5P6|GMPPB_HUMAN	2	2	8.3	39.834	0	15.071	24823	0	0	59586	0	49568	0	82320
sp|Q9Y5Q8|TF3C5_HUMAN	2	2	6	59.57	0	7.36	0	0	0	0	0	0	54876	0
sp|Q9Y5Q9|TF3C3_HUMAN	2	2	3.5	101.27	0	8.0338	27896	22256	0	28350	0	0	40841	26991
sp|Q9Y5S9|RBM8A_HUMAN	1	1	10.9	19.889	0	8.9437	0	0	0	0	108950	0	47327	0
sp|Q9Y5V3|MAGD1_HUMAN	2	2	5	86.16	0	70.823	36318	45289	0	39401	0	0	32969	103530
sp|Q9Y5Y2|NUBP2_HUMAN	1	1	10	28.825	0	8.8724	25960	37402	0	0	0	57212	13720	103310
sp|Q9Y625|GPC6_HUMAN	1	1	2.5	62.735	1	-2	0	0	0	0	0	0	0	0
sp|Q9Y657|SPIN1_HUMAN;sp|Q5JUX0|SPIN3_HUMAN	10;1	10;1	55.3	29.6	0	35.035	81899	28682	137850	0	2526900	0	313830	85559
sp|Q9Y678|COPG1_HUMAN;sp|Q9UBF2|COPG2_HUMAN	8;1	8;1	13.5	97.717	0	28.112	89698	83069	112790	104600	142120	71560	115020	256580
sp|Q9Y6C9|MTCH2_HUMAN	6	6	23.8	33.331	0	22.286	218510	560170	104840	285510	350770	375040	25828	171730
sp|Q9Y6G9|DC1L1_HUMAN	1	1	1.9	56.578	0.0074419	2.3722	42217	23111	0	0	0	0	0	0
sp|Q9Y6M1|IF2B2_HUMAN	9	7	20	66.121	0	30.927	0	0	0	0	0	0	358070	0
sp|Q9Y6V0|PCLO_HUMAN	2	2	0.5	560.69	0	2.8274	0	210000	1439000	312320	0	0	0	0
sp|Q9Y6Y0|NS1BP_HUMAN	2	2	3.7	71.729	0	4.1811	0	0	0	0	0	0	122410	0
sp|Q9Y6Y8|S23IP_HUMAN	5	5	8	111.08	0	15.095	55280	111850	0	150870	0	0	305020	336400
1 A unique identifier given to a protein when it is submitted to a sequence database.
2 The total number of peptide sequences associated with the protein group (i.e. for all the proteins in the group).
3 The total number of unique peptides associated with the protein group (i.e. these peptides are not shared with another protein group).
4 Percentage of the sequence that is covered by the identified peptides of the best protein sequence contained in the group.
5 Molecular weight of the leading protein sequence contained in the protein group.
6 The ratio of reverse to forward protein groups.
7 Protein score which is derived from peptide posterior error probabilities.
8 Label-free quantification based on peptide ion intensity (raw data).

## Sheet: Data processed using Perseus 
This sheet shows the processed MS data. Log2 (LFQ intensity) were further processed using Perseus software.
Protein IDs1	Log2 (LFQ intensity)2								Log2 fold change(SpvB/SopD2)3	p value4
	SopD2-1	SopD2-2	SopD2-3	SopD2-4	SpvB-1	SpvB-2	SpvB-3	SpvB-4
sp|Q9BXS5|AP1M1_HUMAN;sp|Q9Y6Q5|AP1M2_HUMAN	12.9078	13.3133	14.2301	11.0786	22.0213	22.6519	22.0252	21.546	9.17868	0.000463615
sp|O43747|AP1G1_HUMAN	12.175	16.0636	13.227	10.9692	20.8265	21.6198	22.6414	20.7058	8.33967	0.00316445
sp|Q10567|AP1B1_HUMAN	12.7728	13.4465	11.263	15.4961	21.701	22.5447	18.5654	22.2565	8.02228	0.000833584
sp|P61371|ISL1_HUMAN;sp|Q96A47|ISL2_HUMAN	13.7649	11.6808	11.5998	11.7709	18.7108	20.5926	21.3997	19.7042	7.89771	0.00494005
sp|O43396|TXNL1_HUMAN	12.0964	12.6614	14.1103	10.9639	19.3912	21.0908	19.9952	20.0217	7.66676	0.00160926
sp|P34932|HSP74_HUMAN	15.272	12.541	13.9141	15.1716	21.6504	20.5507	22.154	22.6462	7.52565	0.000364877
sp|Q9UPN9|TRI33_HUMAN	12.305	12.3823	12.2948	11.829	20.2938	20.1694	20.0548	18.2883	7.49881	0.000222901
sp|P04637|P53_HUMAN	13.6984	13.1993	12.9037	12.7476	19.6496	19.5794	21.31	21.3529	7.33571	0.00172144
sp|Q00610|CLH1_HUMAN;sp|P53675|CLH2_HUMAN	20.9538	17.171	17.486	16.342	26.8119	26.4129	24.5458	23.3549	7.29317	0.00193906
sp|Q562R1|ACTBL_HUMAN	12.9131	12.7356	12.9544	18.9344	21.8204	20.6435	21.6818	22.5401	7.28708	0.00997027
sp|Q92890|UFD1_HUMAN	11.9078	11.7723	12.5782	11.0456	18.1547	19.6817	17.7247	18.7785	6.75896	0.00193335
sp|Q7KZF4|SND1_HUMAN	15.2762	17.1153	11.3183	16.0466	21.158	22.5274	20.3607	22.3097	6.64983	0.0038681
sp|P51610|HCFC1_HUMAN	13.6653	13.581	13.5877	10.758	19.0889	20.2648	18.8135	19.8292	6.60109	0.00497969
sp|P60510|PP4C_HUMAN	15.5932	11.83	11.5388	11.9523	18.5832	18.0514	20.1689	19.8056	6.42372	0.0142683
sp|P09496|CLCA_HUMAN	11.5985	12.4069	12.9429	12.1186	19.7991	18.9582	17.0426	18.9493	6.42058	0.0048673
sp|Q9UL54|TAOK2_HUMAN	14.3253	13.8681	12.1044	14.5619	20.4794	21.7768	18.0179	19.8975	6.328	0.00144145
sp|Q04637|IF4G1_HUMAN	17.4633	12.3653	16.8238	15.1241	23.8856	22.3811	19.5613	21.1629	6.30357	0.0240912
sp|Q13557|KCC2D_HUMAN	15.4291	16.2411	12.1628	12.7385	20.5621	20.5935	20.1333	20.0808	6.19959	0.00560677
sp|Q6IN85|P4R3A_HUMAN	14.8305	16.1935	13.0004	12.9215	19.1088	17.964	21.6821	22.6806	6.12238	0.0468459
sp|P08670|VIME_HUMAN	18.3132	17.7796	16.687	17.6774	24.2818	22.0241	23.994	24.2984	6.03529	0.00272157
sp|P22695|QCR2_HUMAN	12.8026	12.9402	11.6991	15.5924	19.5276	19.7707	18.9236	18.9004	6.02199	0.00704934
sp|Q9H6S1|AZI2_HUMAN	12.9908	12.1983	12.2469	13.7784	18.714	19.497	18.3687	18.4805	5.96148	0.00156342
sp|Q86UK7|ZN598_HUMAN	12.4653	11.7943	13.0117	14.1131	18.6624	19.8484	16.3352	20.1079	5.89237	0.00905041
sp|P86791|CCZ1_HUMAN;sp|P86790|CCZ1B_HUMAN	14.7581	13.0466	11.3557	12.2266	19.1134	18.2577	18.2622	19.2996	5.88647	0.00299141
sp|O95757|HS74L_HUMAN	15.2972	11.3347	12.2716	12.9583	18.3518	17.782	17.8755	21.0317	5.79478	0.0116342
sp|Q16513|PKN2_HUMAN	13.1808	11.007	12.4644	16.3854	18.01	19.3165	18.9231	19.7717	5.74594	0.0123233
sp|P49411|EFTU_HUMAN	14.3778	16.937	14.8793	18.362	21.8016	19.3739	22.4001	23.6969	5.6791	0.0175822
sp|Q9Y2L1|RRP44_HUMAN	14.1166	11.5632	11.7935	14.9599	16.0404	17.0674	19.0909	22.9152	5.67017	0.0247224
sp|P49327|FAS_HUMAN	19.3047	12.5435	14.0623	13.6612	23.1894	21.78	17.1935	19.978	5.64229	0.0263138
sp|Q16658|FSCN1_HUMAN	15.3415	12.6079	13.1195	11.5336	18.8975	20.1623	17.4001	18.0645	5.48047	0.00997763
sp|Q96IJ6|GMPPA_HUMAN	13.3982	12.2075	11.7346	15.4269	18.3882	19.3747	18.0837	18.5712	5.41265	0.00862857
sp|O00308|WWP2_HUMAN	15.9566	10.957	13.1641	14.5793	18.654	20.678	17.4085	19.5226	5.40152	0.0376365
sp|Q12904|AIMP1_HUMAN	13.5186	11.9743	15.9219	14.7405	19.7819	18.8236	19.2343	19.8845	5.39226	0.00616513
sp|Q92598|HS105_HUMAN	17.6529	15.3826	13.4174	17.8106	20.7488	20.5109	21.3366	22.9142	5.31173	0.0127091
sp|P55884|EIF3B_HUMAN	16.8301	11.4913	16.2344	15.8207	19.4884	19.9489	21.358	20.7772	5.29899	0.0212523
sp|Q8N163|CCAR2_HUMAN	18.7775	12.8949	10.8821	17.6908	20.6863	21.0421	19.0834	20.5577	5.28105	0.0516618
sp|Q9NR12|PDLI7_HUMAN	13.6052	12.7678	12.5047	11.2443	17.6089	18.5366	17.5188	17.3372	5.21986	0.00150709
sp|Q9HB71|CYBP_HUMAN	12.1417	13.6128	14.4463	13.5824	18.4606	19.0685	18.6613	18.421	5.20708	0.00137602
sp|P49588|SYAC_HUMAN	16.0491	12.8352	11.4016	16.3051	18.6329	20.1688	17.8645	20.5153	5.1476	0.0174786
sp|Q13347|EIF3I_HUMAN	15.4556	15.1914	17.6545	10.9857	19.0736	19.7767	19.6315	21.2771	5.11794	0.066027
sp|Q92947|GCDH_HUMAN	12.2735	12.4937	11.952	9.64603	16.0611	17.7479	16.6716	16.3053	5.10519	0.00341186
sp|Q96J02|ITCH_HUMAN	15.6829	12.4324	16.056	15.038	18.7117	21.0011	19.3747	20.2642	5.03559	0.0289294
sp|P46379|BAG6_HUMAN	16.7973	12.649	14.3215	11.3074	20.2717	20.1481	17.6383	16.9747	4.9894	0.0152183
sp|Q6PJ69|TRI65_HUMAN	13.1515	11.4026	12.4317	12.7745	16.9969	17.5973	17.663	17.4512	4.98702	0.00205926
sp|Q00341|VIGLN_HUMAN	15.4019	14.273	13.0096	15.2027	19.8295	21.8748	18.8058	16.8078	4.85765	0.0310912
sp|P30876|RPB2_HUMAN	15.4693	12.1925	14.2681	16.5233	19.7963	21.3196	16.4589	20.2649	4.84662	0.0478861
sp|Q9UJZ1|STML2_HUMAN	12.3743	12.1137	12.9115	10.8349	16.2505	17.7435	17.1477	16.3418	4.81228	0.00167357
sp|Q00653|NFKB2_HUMAN	15.2508	12.2175	14.425	16.8451	18.7664	20.5786	17.3239	21.2678	4.79959	0.0297356
sp|P11172|UMPS_HUMAN	12.311	12.2924	12.5686	9.14815	15.9159	16.7213	16.2076	16.5698	4.77362	0.0132028
sp|Q13765|NACA_HUMAN;sp|E9PAV3|NACAM_HUMAN	13.2996	15.7637	15.5585	14.2143	18.619	20.7123	19.0773	19.5143	4.77171	0.0015275
sp|Q04323|UBXN1_HUMAN	16.7121	11.1745	16.148	14.5867	19.6705	19.8081	18.2783	19.8937	4.75733	0.0469286
sp|O75821|EIF3G_HUMAN	17.1517	12.6229	12.3126	14.7442	18.9722	18.3419	18.5601	19.9847	4.75687	0.0176434
sp|O95433|AHSA1_HUMAN	13.2883	12.1393	12.0685	15.0771	17.5561	15.7673	18.7915	19.3544	4.72402	0.00620619
sp|Q13555|KCC2G_HUMAN;sp|Q13554|KCC2B_HUMAN	15.0135	12.1869	12.1897	11.5708	16.6968	18.9235	18.6308	15.5986	4.72222	0.0280182
sp|Q6ZUJ8|BCAP_HUMAN	12.8395	11.0688	12.7667	10.8043	17.221	17.2566	13.4982	18.0713	4.64195	0.0478716
sp|P11310|ACADM_HUMAN	12.7155	12.6157	14.9021	14.05	17.4845	18.2663	17.6764	19.3953	4.63479	0.00559158
sp|Q15036|SNX17_HUMAN	12.9869	13.6211	12.2787	12.2574	17.7077	17.8899	17.4168	16.6075	4.61947	0.000174906
sp|Q6NSI4|RADX_HUMAN	12.6506	14.3262	14.2567	13.2867	18.8822	18.9213	15.1574	19.9461	4.59669	0.0392148
sp|Q99613|EIF3C_HUMAN;sp|B5ME19|EIFCL_HUMAN	15.1886	12.7867	12.0872	15.741	16.4559	17.4636	19.5642	20.4814	4.54037	0.0375176
sp|Q14157|UBP2L_HUMAN	16.131	12.8718	12.9462	12.8443	18.1455	19.5291	16.4491	18.792	4.53061	0.0245254
sp|P08559|ODPA_HUMAN	14.0362	11.6914	13.9127	10.9231	18.4329	14.9382	15.9897	19.2709	4.51706	0.0451626
sp|Q99700|ATX2_HUMAN	15.5286	11.4007	12.7877	16.5452	19.7121	20.0817	15.1357	19.3318	4.49981	0.0529492
sp|Q6P4A7|SFXN4_HUMAN	12.7503	11.9518	16.3651	14.186	16.884	19.3967	18.6038	18.3088	4.48506	0.0255343
sp|Q13155|AIMP2_HUMAN	13.9524	16.1342	16.9861	10.3876	17.555	19.1338	19.1168	19.4384	4.44591	0.0655438
sp|P04350|TBB4A_HUMAN	14.5397	12.0813	13.3891	13.3786	16.8911	17.7653	17.9763	18.3925	4.40913	0.00882637
sp|Q9Y5B8|NDK7_HUMAN	12.0742	11.6885	11.9954	11.679	16.2504	17.0502	16.3483	15.3621	4.39345	0.00111295
sp|Q6YN16|HSDL2_HUMAN	13.0649	12.7987	11.4509	12.6818	17.0005	16.687	16.8398	17.0377	4.39218	0.00107685
sp|Q9NVH2|INT7_HUMAN	10.604	13.4677	13.4065	11.6361	13.473	17.4699	17.2945	18.367	4.37249	0.0131702
sp|P05783|K1C18_HUMAN	12.756	12.8998	12.9132	10.3976	17.4152	16.6754	16.1868	15.9627	4.31832	0.00335466
sp|Q13263|TIF1B_HUMAN	15.5661	12.3727	12.2856	17.5701	18.1881	17.6172	19.274	19.9268	4.30291	0.0301978
sp|Q8IWC1|MA7D3_HUMAN	12.6346	11.8002	12.8876	15.8772	18.3394	19.3751	14.0663	18.4726	4.26344	0.0608109
sp|Q9Y4C2|TCAF1_HUMAN	16.6079	12.159	15.0008	16.6007	19.5361	21.2148	15.878	20.6358	4.22405	0.0933376
sp|Q9P2J5|SYLC_HUMAN	17.0272	13.4774	16.3376	17.1773	20.174	20.1525	19.7612	20.7115	4.19495	0.0149799
sp|Q9NRN7|ADPPT_HUMAN	12.8489	12.5989	11.6147	10.8197	16.2787	12.4066	17.9555	18.0083	4.1917	0.0867469
sp|Q9HCN4|GPN1_HUMAN	13.9999	11.8582	13.1807	13.1624	17.825	16.1214	16.711	18.1581	4.1536	0.000974046
sp|O94916|NFAT5_HUMAN	13.3851	12.4947	11.6483	10.8443	17.8501	16.8433	12.7563	17.4752	4.13814	0.0358532
sp|P47897|SYQ_HUMAN	12.6415	12.223	12.8873	15.5175	18.2487	15.808	17.6782	18.0701	4.13393	0.00860972
sp|O95299|NDUAA_HUMAN	12.8664	11.6012	12.4898	11.5709	16.2683	14.8461	17.0701	16.6499	4.07653	0.00279937
sp|Q14671|PUM1_HUMAN	15.4601	11.2791	11.3398	13.1458	16.6575	17.859	16.9109	15.8318	4.00859	0.0489301
sp|Q8NFZ5|TNIP2_HUMAN	13.0869	12.3719	11.8364	11.779	15.9375	17.2558	16.0857	15.6467	3.96288	0.0026276
sp|P21912|SDHB_HUMAN	12.3213	17.3524	16.2146	15.5644	20.0085	17.4	19.3865	20.5048	3.96178	0.0897745
sp|Q9UQE7|SMC3_HUMAN	17.2016	15.2551	11.2106	14.1599	17.8082	19.0749	18.4708	18.2908	3.95439	0.0620848
sp|P31689|DNJA1_HUMAN	18.922	18.3534	15.1828	18.3494	22.5311	20.8199	21.5906	21.6246	3.93964	0.0193445
sp|P41252|SYIC_HUMAN	17.8008	12.1053	17.0072	17.0207	20.15	20.6273	20.7245	18.1199	3.9219	0.0945793
sp|Q969V6|MRTFA_HUMAN	13.4476	16.9189	12.6064	11.6975	19.8594	18.7635	13.3354	18.3747	3.91568	0.0839604
sp|Q8N5C8|TAB3_HUMAN	12.0584	11.6365	17.4171	17.9623	19.4874	16.8944	18.9645	19.0753	3.83682	0.0853743
sp|Q96KR1|ZFR_HUMAN	13.6143	12.0924	12.7504	17.0305	17.983	17.7753	17.0543	18.0135	3.83463	0.0314414
sp|Q15942|ZYX_HUMAN	14.7148	15.844	15.9178	10.6917	20.6087	15.6952	16.5644	19.5895	3.82237	0.174715
sp|P26641|EF1G_HUMAN	17.0967	17.0092	16.7429	18.4561	20.6964	21.7998	20.9734	21.0434	3.80201	0.0040046
sp|P50454|SERPH_HUMAN	12.2201	12.5666	13.8561	12.7828	16.4382	16.5412	16.8525	16.7253	3.78289	0.000781392
sp|P61106|RAB14_HUMAN	11.4899	17.6526	18.9896	16.4575	19.5698	20.9032	19.778	19.3229	3.74607	0.0934503
sp|Q96NU1|SAM11_HUMAN	12.8474	12.3422	14.0727	11.8288	18.6227	17.0882	13.8443	16.5159	3.74499	0.069073
sp|Q9BUF5|TBB6_HUMAN	14.0031	16.5208	11.0365	17.4451	18.1832	18.0221	18.7411	18.8854	3.70655	0.0870818
sp|P04181|OAT_HUMAN	12.6653	16.0633	17.6014	15.0722	18.47	19.1957	18.8156	19.6902	3.69233	0.0336294
sp|Q9UHD2|TBK1_HUMAN	12.2228	12.7786	12.2364	14.2517	18.2816	12.615	16.3746	18.9264	3.67704	0.0714154
sp|P56377|AP1S2_HUMAN	12.3799	12.401	12.49	10.7329	13.3287	15.8463	15.5446	17.9884	3.67606	0.0678754
sp|Q8WWM7|ATX2L_HUMAN	15.893	15.429	13.2607	17.7355	17.7489	19.3101	19.0963	20.7907	3.65695	0.0221604
sp|Q15019|SEPT2_HUMAN	13.3393	11.1851	14.3294	12.5204	16.3609	17.0866	16.6234	15.8856	3.64557	0.0187839
sp|Q96EI5|TCAL4_HUMAN;sp|Q9H3H9|TCAL2_HUMAN	12.903	12.1395	12.9166	11.4807	15.6014	16.0619	15.923	16.4163	3.64072	0.00546593
sp|P04075|ALDOA_HUMAN	14.4045	14.1071	12.8033	9.86498	17.9185	17.2914	13.7334	16.764	3.63181	0.0600242
sp|Q14152|EIF3A_HUMAN	16.8196	13.1437	13.0731	14.7991	17.9841	17.4403	19.1795	17.7483	3.62919	0.0403201
sp|P61163|ACTZ_HUMAN;sp|P42025|ACTY_HUMAN	11.8252	12.6233	13.1963	10.6339	15.397	15.7768	15.4237	16.0585	3.59435	0.0127633
sp|Q6PKG0|LARP1_HUMAN	17.2286	11.5458	15.7319	18.6941	19.1789	20.0406	19.3763	18.9204	3.57895	0.138043
sp|Q6ZRV2|FA83H_HUMAN	15.6838	11.6855	12.867	11.7251	16.9572	17.0492	16.2096	16.0576	3.57803	0.0261957
sp|P33176|KINH_HUMAN	16.255	12.108	10.5281	14.7195	16.9799	17.5319	13.7355	19.6412	3.5695	0.0435193
sp|Q5MIZ7|P4R3B_HUMAN	11.9794	11.9324	13.0451	12.4123	16.6537	15.6808	13.0048	18.2938	3.566	0.0685192
sp|P57678|GEMI4_HUMAN	13.0374	12.5341	12.787	13.0913	17.9574	16.1945	14.385	17.1648	3.563	0.0149758
sp|Q9NZT2|OGFR_HUMAN	13.177	13.2416	12.6013	15.2961	15.9886	14.8495	17.2463	20.4389	3.55184	0.0226351
sp|P33991|MCM4_HUMAN	12.3604	12.4416	12.8344	12.1135	15.8501	15.7055	16.0898	16.2364	3.53297	0.000419491
sp|Q5VU43|MYOME_HUMAN	12.5994	14.9611	12.1906	14.8104	17.7675	17.2368	16.6446	17.0203	3.52689	0.0185717
sp|P19387|RPB3_HUMAN	16.3559	12.5827	16.4065	11.8696	17.3612	17.8548	18.5292	17.4821	3.50314	0.0549794
sp|P30837|AL1B1_HUMAN	12.2501	11.8118	12.2424	15.8006	17.0573	13.324	17.6186	18.1068	3.50043	0.0337252
sp|Q9GZT9|EGLN1_HUMAN	13.626	11.4238	12.2573	12.4872	16.1884	16.1353	15.6596	15.7976	3.49665	0.00433563
sp|P07814|SYEP_HUMAN	20.9551	16.7281	18.5878	17.2126	23.0086	23.6487	21.0602	19.7443	3.49453	0.055568
sp|O43432|IF4G3_HUMAN	11.827	12.7243	11.9165	10.9154	17.5853	15.1575	13.6917	14.8341	3.47139	0.0294205
sp|P53985|MOT1_HUMAN	15.6864	16.9365	15.5557	15.4859	20.0858	18.8876	19.1852	19.3671	3.4653	0.00725565
sp|Q9BWH6|RPAP1_HUMAN	13.4755	12.5535	12.7477	11.0996	16.4217	17.8966	14.5944	14.7244	3.44019	0.0182569
sp|P78318|IGBP1_HUMAN	13.5328	12.4723	12.0014	10.7871	15.902	17.4352	15.9656	13.1327	3.41047	0.0129857
sp|Q9UQ80|PA2G4_HUMAN	12.6654	12.4465	13.6143	11.4294	15.5171	16.3641	16.085	15.7823	3.39819	0.00456058
sp|Q9UHD1|CHRD1_HUMAN	14.5212	12.2258	12.583	11.9787	15.949	14.2442	17.1971	17.4747	3.38909	0.0413129
sp|A0A075B6R9|KVD24_HUMAN	18.27	20.2085	19.4794	11.7441	21.4092	19.7478	21.36	20.6934	3.37712	0.190142
sp|Q96FV9|THOC1_HUMAN	12.4647	12.0901	11.9941	15.061	17.9141	11.4189	18.6478	17.1235	3.37357	0.135367
sp|P30041|PRDX6_HUMAN	12.2338	16.3208	17.451	15.9008	18.0093	19.5301	18.6426	19.1744	3.36252	0.0371994
sp|Q12905|ILF2_HUMAN	15.3156	11.6941	13.065	18.6644	17.2888	18.5901	17.5408	18.7527	3.35833	0.108401
sp|Q9NYJ8|TAB2_HUMAN	14.834	13.561	14.3401	18.3565	20.5911	16.182	17.1454	20.5227	3.33736	0.0265651
sp|P09497|CLCB_HUMAN	13.6139	13.0835	12.2452	11.9104	11.9773	16.764	16.9387	18.5116	3.33466	0.155131
sp|Q9NUL3|STAU2_HUMAN	15.8582	11.989	11.9934	16.5267	17.5579	17.6949	17.4741	16.9736	3.33329	0.0872858
sp|Q3MHD2|LSM12_HUMAN	13.9055	16.6233	16.8893	14.4	19.2492	18.9491	18.9672	17.9547	3.32552	0.0210296
sp|P41227|NAA10_HUMAN	14.102	12.6102	12.2089	12.0076	16.2698	16.4502	16.1388	15.3214	3.31287	0.00382602
sp|Q9P2M7|CING_HUMAN	13.8216	14.9624	13.8827	14.1794	16.9246	20.5995	13.577	18.921	3.294	0.0865353
sp|Q9NXS2|QPCTL_HUMAN	15.5171	12.9038	15.4838	12.1702	16.9958	18.2433	16.9649	16.979	3.27705	0.0516127
sp|P14868|SYDC_HUMAN	18.373	18.9115	12.9275	17.7985	20.0699	20.7751	20.6819	19.5709	3.27181	0.116354
sp|Q15365|PCBP1_HUMAN	17.4927	16.3362	17.8015	18.1043	20.4164	19.9566	20.7034	21.7241	3.26645	0.000531535
sp|P53618|COPB_HUMAN	15.6284	12.6879	12.5518	17.1008	17.1564	18.1639	17.058	18.5839	3.24833	0.0505787
sp|Q9H9B4|SFXN1_HUMAN	14.3474	16.1778	17.0721	14.7669	18.5408	18.8912	18.7194	19.2024	3.24739	0.0157698
sp|P06576|ATPB_HUMAN	17.7369	17.0702	12.3533	17.001	19.4484	19.5343	19.0824	19.079	3.24566	0.0695068
sp|Q9BVA1|TBB2B_HUMAN	17.6511	19.2992	12.1674	14.9566	19.3652	19.7047	20.0573	17.9231	3.24402	0.141412
sp|Q08379|GOGA2_HUMAN	13.526	12.201	13.6054	13.4808	15.074	16.1596	17.709	16.8096	3.23476	0.0117573
sp|Q92900|RENT1_HUMAN	18.0871	13.133	13.8429	18.3512	19.3827	20.5292	17.1442	19.1909	3.20819	0.121152
sp|O00443|P3C2A_HUMAN	13.3361	13.2349	10.6496	11.8662	17.3057	17.1776	13.2232	14.2067	3.2066	0.00517423
sp|Q6NUK1|SCMC1_HUMAN	12.2692	11.6252	12.2277	12.0691	12.7244	17.0642	15.7379	15.4288	3.19101	0.0530627
sp|Q7Z6J0|SH3R1_HUMAN	11.9626	12.7588	11.5405	12.0081	14.9018	15.1219	15.6855	15.2352	3.16861	0.00339227
sp|Q16531|DDB1_HUMAN	17.2835	12.7858	13.8485	16.7964	18.4394	18.203	18.181	18.4731	3.14559	0.05502
sp|O00743|PPP6_HUMAN	16.8668	16.6904	16.9996	13.5305	19.2596	19.9628	18.8043	18.585	3.13109	0.0215093
sp|Q9NRH3|TBG2_HUMAN;sp|P23258|TBG1_HUMAN	12.9492	14.5027	12.9802	12.9382	16.9774	16.8428	15.6482	16.4088	3.12667	0.00384355
sp|O15027|SC16A_HUMAN	16.3049	12.0197	13.5161	16.0614	18.8211	17.9729	14.2722	19.312	3.11905	0.0631139
sp|Q15366|PCBP2_HUMAN;sp|P57721|PCBP3_HUMAN	17.2108	15.5699	17.7608	17.4574	19.9471	19.2279	20.0847	21.2104	3.11781	0.00298685
sp|P56192|SYMC_HUMAN	17.9474	15.6604	16.287	18.221	19.8659	19.4939	20.1048	21.0734	3.10555	0.00653035
sp|P33993|MCM7_HUMAN	12.4422	12.316	17.3975	16.6821	19.0636	15.696	18.1517	18.3437	3.1043	0.0957377
sp|P52907|CAZA1_HUMAN;sp|P47755|CAZA2_HUMAN	12.3407	14.7872	16.4136	11.9693	15.3751	17.399	17.41	17.6915	3.0912	0.0511952
sp|O60566|BUB1B_HUMAN	12.7499	12.0142	11.5755	12.6465	16.0596	16.2059	13.452	15.63	3.09035	0.00752416
sp|P13995|MTDC_HUMAN	12.9085	11.3752	12.763	12.4006	14.6355	16.3321	14.9753	15.7698	3.06634	0.0235781
sp|P11802|CDK4_HUMAN	14.56	14.7255	12.34	14.6162	17.6122	17.3796	17.0497	16.4299	3.05745	0.0151705
sp|Q96T58|MINT_HUMAN	12.9158	12.212	11.1816	12.4363	16.4207	16.3179	12.6658	15.5449	3.05089	0.012208
sp|Q96CS3|FAF2_HUMAN	17.7355	17.9611	15.1559	15.1706	20.0637	19.6606	19.7831	18.6706	3.03874	0.0183117
sp|Q53H12|AGK_HUMAN	14.9324	15.22	11.2776	14.6943	17.4017	16.5723	16.8706	17.4019	3.03057	0.0439537
sp|Q96J01|THOC3_HUMAN	12.9487	13.8926	11.3143	12.6559	16.712	17.1256	16.5046	12.4396	2.99255	0.0797046
sp|Q5VTE0|EF1A3_HUMAN;sp|P68104|EF1A1_HUMAN	22.6545	22.8515	21.662	22.4012	25.2371	24.9956	25.3787	25.9268	2.99224	0.00413889
sp|P53396|ACLY_HUMAN	15.7907	13.819	15.9192	14.5715	17.0261	18.0079	17.3003	19.7264	2.9901	0.0569241
sp|P11586|C1TC_HUMAN	19.4521	15.9326	19.1975	20.2248	21.9667	21.4995	19.5982	23.6785	2.98397	0.068761
sp|Q96CG3|TIFA_HUMAN	13.264	12.1494	12.7711	11.9478	13.4414	17.2211	14.2495	17.0851	2.96623	0.100414
sp|O75792|RNH2A_HUMAN	12.6142	12.3656	12.7433	11.6416	15.4425	16.5341	14.3551	14.7609	2.93199	0.0113851
sp|Q9UET6|TRM7_HUMAN	12.8172	12.3038	13.2292	11.3391	14.5615	16.0791	15.4347	15.2436	2.90736	0.0130198
sp|Q9Y520|PRC2C_HUMAN	12.016	12.0109	12.7576	16.0031	15.7574	17.0109	13.3836	18.2316	2.89904	0.0548038
sp|P78344|IF4G2_HUMAN	14.8064	13.6531	14.1895	14.587	17.8534	18.8626	13.1952	18.9136	2.89723	0.124983
sp|Q13509|TBB3_HUMAN	14.4541	14.9772	10.7812	14.618	16.2782	15.5873	15.6029	18.9405	2.89461	0.0635017
sp|P56545|CTBP2_HUMAN	13.1811	12.3147	11.4948	11.806	15.2727	14.2578	15.3315	15.4431	2.87714	0.0103676
sp|Q9NTJ3|SMC4_HUMAN	16.5624	15.1899	11.8649	13.877	19.0982	20.0867	13.9432	15.8491	2.87072	0.0249013
sp|P54577|SYYC_HUMAN	13.5881	12.8085	13.0759	10.313	14.7248	16.4444	15.4041	14.6381	2.85649	0.0272985
sp|P25705|ATPA_HUMAN	20.5602	20.137	18.0752	20.4148	22.7315	22.6034	22.669	22.5805	2.84932	0.0165928
sp|P12236|ADT3_HUMAN	15.5881	17.8331	17.9515	20.4312	20.9186	21.0298	20.1201	21.1315	2.84902	0.0610825
sp|Q9UHI6|DDX20_HUMAN	17.2432	16.8148	11.153	15.4427	18.5257	18.3899	15.5215	19.5815	2.84127	0.0403691
sp|Q9UN37|VPS4A_HUMAN;sp|O75351|VPS4B_HUMAN;sp|Q6PIW4|FIGL1_HUMAN	13.4322	16.3509	15.9781	10.6122	17.0388	16.9155	17.0814	16.6726	2.83373	0.110648
sp|O60884|DNJA2_HUMAN	19.0967	18.9544	13.7559	18.6256	21.2899	20.0085	20.4775	19.9114	2.81369	0.123887
sp|O76054|S14L2_HUMAN;sp|Q9UDX4|S14L3_HUMAN	12.3126	11.8767	11.4447	14.2341	15.9277	15.5125	16.2689	13.4116	2.81317	0.108858
sp|Q13625|ASPP2_HUMAN	12.9484	13.0279	13.0678	12.4376	16.554	18.5284	13.3435	14.3016	2.81143	0.0877925
sp|Q15084|PDIA6_HUMAN	11.2903	13.1183	13.4723	14.5059	13.8363	13.9501	16.4258	19.3985	2.80602	0.043549
sp|O00303|EIF3F_HUMAN	13.0253	12.2212	10.8798	14.6236	14.9012	13.8145	15.8559	17.4015	2.80581	0.035202
sp|Q9Y3F4|STRAP_HUMAN	15.5212	14.6218	16.8292	12.8198	17.5667	17.7436	18.3243	17.3802	2.80571	0.025359
sp|Q01167|FOXK2_HUMAN	12.4343	13.0752	12.7667	10.4082	17.0479	12.448	14.1296	16.263	2.80106	0.155566
sp|P08865|RSSA_HUMAN	12.9749	11.9176	16.8939	17.2644	17.4524	16.9174	17.9186	17.9491	2.79667	0.0893977
sp|O43684|BUB3_HUMAN	12.8993	12.2154	12.5076	14.8777	15.5021	15.9173	16.0148	16.1054	2.75991	0.0163337
sp|P63092|GNAS2_HUMAN;sp|Q5JWF2|GNAS1_HUMAN	16.3557	15.2285	16.5611	12.6627	18.7974	19.4799	17.0231	16.5299	2.75556	0.0488836
sp|Q96EY1|DNJA3_HUMAN	14.3081	12.2442	13.6454	16.2415	16.6489	16.4127	16.7385	17.6551	2.75403	0.0179989
sp|P63261|ACTG_HUMAN;sp|P60709|ACTB_HUMAN;sp|P68133|ACTS_HUMAN;sp|P68032|ACTC_HUMAN;sp|P63267|ACTH_HUMAN;sp|P62736|ACTA_HUMAN	19.8177	20.1021	20.621	20.7441	23.6858	21.8065	23.1212	23.6724	2.75027	0.00884285
sp|Q01968|OCRL_HUMAN	12.1226	13.5147	12.4542	10.6917	15.0523	15.1257	14.5605	14.9899	2.73629	0.0186655
sp|Q92974|ARHG2_HUMAN	16.3948	11.8189	12.404	16.6481	15.5584	16.1824	19.5084	16.9519	2.73383	0.233053
sp|Q3ZCQ8|TIM50_HUMAN	12.7957	13.5419	16.2603	13.335	15.1211	16.5222	17.1188	18.0399	2.71728	0.0422123
sp|Q13627|DYR1A_HUMAN;sp|Q9Y463|DYR1B_HUMAN	12.7189	12.383	12.084	11.5813	15.4043	14.9019	13.324	15.9353	2.69961	0.0242549
sp|Q8NC96|NECP1_HUMAN	11.3309	13.573	13.6966	11.7781	15.1172	15.564	15.0261	15.454	2.69569	0.0218236
sp|O94832|MYO1D_HUMAN	16.7332	11.5432	12.0897	17.5166	17.1532	17.6073	16.3529	17.527	2.68944	0.166259
sp|Q9Y230|RUVB2_HUMAN	17.952	17.2219	15.1072	15.9726	19.872	18.839	19.2722	18.986	2.67886	0.0190183
sp|P61966|AP1S1_HUMAN	13.3576	12.5168	11.338	11.1446	13.6146	13.6602	14.6999	17.0708	2.67213	0.125293
sp|Q71RC2|LARP4_HUMAN	13.0405	12.2636	16.7908	17.0371	16.4732	17.4875	17.528	18.3264	2.67078	0.0809772
sp|O15372|EIF3H_HUMAN	12.9565	12.6193	13.4866	13.3057	16.186	12.7132	17.1662	16.9689	2.66657	0.0538505
sp|P78406|RAE1L_HUMAN	14.0814	12.3874	11.9083	11.4547	14.9217	13.8693	14.9961	16.6941	2.66237	0.0728302
sp|P50570|DYN2_HUMAN;sp|Q05193|DYN1_HUMAN	15.3554	12.2091	13.2464	16.5171	16.9899	16.1763	16.2157	18.5555	2.65234	0.0145573
sp|Q96HC4|PDLI5_HUMAN	12.2149	19.6277	15.7342	11.3976	18.4588	20.1059	17.3439	13.671	2.65128	0.124774
sp|Q5T6F2|UBAP2_HUMAN	12.1556	10.4067	12.1975	14.9475	15.8778	15.7278	12.6849	15.9737	2.63923	0.103563
sp|Q8TD19|NEK9_HUMAN	16.0036	12.2605	13.5191	15.664	17.8187	17.7708	13.6192	18.7798	2.6353	0.103881
sp|Q16181|SEPT7_HUMAN;sp|Q6ZU15|SEP14_HUMAN	12.9899	11.9135	13.2309	11.0312	16.6722	13.1007	14.5903	15.3225	2.63007	0.0452949
sp|Q9BT25|HAUS8_HUMAN	15.2261	11.9489	12.8588	13.4279	16.5126	16.5914	15.5054	15.3073	2.61376	0.0374425
sp|P60842|IF4A1_HUMAN;sp|Q14240|IF4A2_HUMAN	18.0489	19.0449	16.5888	19.0537	20.6507	20.9923	20.8146	20.5948	2.57906	0.0222292
sp|P42694|HELZ_HUMAN	12.5802	12.0871	13.6923	12.1005	16.3612	14.7601	15.117	14.4938	2.568	0.0131274
sp|Q9H9Y6|RPA2_HUMAN	12.575	12.5927	12.0484	15.9185	17.0117	16.7479	13.2325	16.3559	2.55337	0.0872971
sp|Q9Y2T2|AP3M1_HUMAN	13.5067	12.0551	10.7565	9.72366	14.4813	13.9017	13.0858	14.7736	2.5501	0.0624695
sp|Q8WWC4|MAIP1_HUMAN	13.1746	11.6768	11.6338	14.5185	15.868	14.9351	14.5614	15.8345	2.54884	0.0094065
sp|Q13573|SNW1_HUMAN	14.217	15.2419	11.7398	12.0078	14.9611	15.2004	16.6188	16.4921	2.51646	0.140325
sp|O00203|AP3B1_HUMAN	12.6829	12.522	13.7178	11.8965	15.2438	16.3749	13.3101	15.8783	2.49699	0.0918386
sp|P52732|KIF11_HUMAN	13.8141	12.9326	14.0003	14.724	16.2415	17.3249	13.2533	18.6337	2.49562	0.120316
sp|P00338|LDHA_HUMAN	13.066	14.8341	14.5559	10.6857	16.696	17.3023	15.8773	13.1985	2.4831	0.0133328
sp|O00469|PLOD2_HUMAN	13.1338	13.3171	12.0463	15.8069	13.9857	15.9347	17.044	17.1747	2.45877	0.0762562
sp|O75175|CNOT3_HUMAN	13.8234	13.1479	12.8359	14.0244	13.9655	15.737	16.8188	17.139	2.45717	0.0584131
sp|Q8WXG6|MADD_HUMAN	12.9294	12.1149	12.2725	10.5395	16.995	15.3085	12.0587	13.3171	2.45574	0.0775084
sp|Q9BS26|ERP44_HUMAN	13.9047	11.4445	11.7773	12.6248	11.5831	15.4864	16.0556	16.4425	2.45411	0.22144
sp|Q4KMQ1|TPRN_HUMAN	12.3661	11.4939	13.3604	11.406	15.0923	15.2857	13.1141	14.8579	2.4309	0.0774361
sp|Q86W42|THOC6_HUMAN	15.0605	13.2808	12.0336	13.0093	16.4935	12.6447	16.4488	17.4797	2.42063	0.146329
sp|O15160|RPAC1_HUMAN	12.3316	12.4009	13.2241	12.2271	15.7311	16.0125	15.6828	12.4245	2.41681	0.0535357
sp|Q15149|PLEC_HUMAN	13.4717	12.0933	11.6233	12.1105	16.3524	13.4788	13.756	15.3781	2.41664	0.0102
sp|Q15645|PCH2_HUMAN	13.4385	16.3661	11.6465	14.9542	16.0277	17.1481	16.3931	16.418	2.39536	0.0701329
sp|O43819|SCO2_HUMAN	13.0145	15.9691	16.4135	11.3	17.3883	18.3064	13.2803	17.2634	2.38535	0.315405
sp|P68371|TBB4B_HUMAN	23.5721	23.9123	23.2811	24.1274	26.6019	25.7599	25.9148	26.1116	2.37381	0.00337059
sp|P35611|ADDA_HUMAN	11.2564	13.5182	12.5544	14.8686	15.2675	15.5493	13.9603	16.8921	2.36789	0.0250029
sp|Q4VCS5|AMOT_HUMAN	14.1328	11.8533	13.0328	13.6945	14.1418	16.0039	16.4549	15.4097	2.32421	0.0867781
sp|O75607|NPM3_HUMAN	13.1592	11.6708	11.628	11.8295	15.0423	13.7566	12.7611	15.9925	2.31624	0.037551
sp|P07195|LDHB_HUMAN	16.4788	16.4266	17.3625	14.4631	19.002	18.7561	18.2755	17.9523	2.31372	0.0223753
sp|Q3ZCM7|TBB8_HUMAN	17.8503	12.4898	17.7148	17.7197	21.5325	12.3016	20.4537	20.7082	2.30534	0.0739723
sp|Q9HA64|KT3K_HUMAN	14.3429	11.8192	13.594	11.7944	13.7069	14.7276	16.6211	15.7035	2.30216	0.105774
sp|Q96CQ1|S2536_HUMAN;sp|Q9BSK2|S2533_HUMAN	13.134	12.1121	14.129	10.5862	15.2851	15.3582	13.6768	14.8461	2.30123	0.107932
sp|Q14244|MAP7_HUMAN	15.4289	12.3507	12.0348	15.3634	17.2005	17.2385	12.8821	17.0179	2.29034	0.0822186
sp|Q9Y6Y8|S23IP_HUMAN	15.7545	11.9416	12.4428	18.2185	16.7712	17.203	15.1621	18.3598	2.28467	0.135793
sp|P27708|PYR1_HUMAN	19.0822	16.4951	15.178	15.0559	22.6596	18.0062	17.2456	16.9133	2.2534	0.0158943
sp|P45954|ACDSB_HUMAN	12.4844	11.9193	13.3878	11.878	14.6188	16.1295	14.0525	13.8699	2.2503	0.0544398
sp|P26639|SYTC_HUMAN	11.9811	12.7727	11.6331	11.5342	15.7491	14.6981	12.9735	13.4085	2.22703	0.0246548
sp|O60716|CTND1_HUMAN	17.1664	11.9756	12.4183	18.477	17.1919	16.4213	16.2583	19.0702	2.22607	0.140903
sp|Q13885|TBB2A_HUMAN	17.4631	17.5633	18.187	18.4072	20.4332	19.5049	20.0386	20.5086	2.21616	0.00326376
sp|P85037|FOXK1_HUMAN	12.6031	11.8039	12.0222	11.9545	15.8701	12.8055	12.4568	16.1117	2.21512	0.0887305
sp|O95163|ELP1_HUMAN	15.8476	13.7739	14.2633	12.4629	16.4139	18.3309	15.3598	15.1017	2.21463	0.0899294
sp|Q13769|THOC5_HUMAN	13.5919	12.0282	11.3659	11.1082	15.5949	13.5661	12.2245	15.5359	2.20683	0.0655766
sp|P52701|MSH6_HUMAN	16.3305	12.1238	12.3337	14.1924	17.865	18.2251	13.4939	14.1581	2.19041	0.202115
sp|Q9NQT8|KI13B_HUMAN	13.3416	13.0779	11.9706	11.4466	15.4491	15.904	11.9635	15.2247	2.17614	0.0734074
sp|Q9NYZ3|GTSE1_HUMAN	14.5067	12.9458	12.2346	11.1724	15.9848	14.725	14.2244	14.5707	2.16135	0.0147391
sp|Q8IZH2|XRN1_HUMAN	12.4019	12.0761	13.331	11.9014	15.43	15.7618	12.7219	14.4351	2.15961	0.108211
sp|O60333|KIF1B_HUMAN;sp|Q12756|KIF1A_HUMAN	12.8532	12.7365	14.1425	12.1389	15.9689	16.5557	15.6175	12.3495	2.15511	0.0769903
sp|O15269|SPTC1_HUMAN	15.7069	15.8923	12.6542	15.1395	16.0843	17.4209	16.6826	17.825	2.15495	0.0704642
sp|Q13459|MYO9B_HUMAN	17.159	12.7313	15.4306	14.1458	19.0164	17.5675	17.2287	14.2468	2.14818	0.117053
sp|Q16576|RBBP7_HUMAN;sp|Q09028|RBBP4_HUMAN	16.4181	16.063	11.895	11.3201	17.7538	12.1291	16.8556	17.5098	2.13804	0.415943
sp|Q86UE8|TLK2_HUMAN	11.9332	10.9304	12.9485	11.5497	14.9694	14.0176	14.3476	12.5014	2.11859	0.0312228
sp|P51570|GALK1_HUMAN	13.6257	12.8464	13.85	11.6953	14.2538	14.3586	16.5069	15.3455	2.11184	0.0493146
sp|Q16650|TBR1_HUMAN	16.3484	13.2261	14.8439	12.2804	18.2389	15.6172	16.4042	14.8693	2.1077	0.00289904
sp|Q14683|SMC1A_HUMAN	18.1112	14.1334	12.2634	14.0486	19.2276	20.5568	13.1516	14.05	2.10734	0.244275
sp|Q9H936|GHC1_HUMAN;sp|Q9H1K4|GHC2_HUMAN	17.3599	17.6637	17.783	16.957	19.6022	19.7324	19.2569	19.5908	2.10471	0.003168
sp|Q8IZ83|A16A1_HUMAN	12.6475	11.6809	11.746	13.1144	17.7567	12.97	13.0845	13.7822	2.10113	0.130039
sp|Q4KMP7|TB10B_HUMAN	12.8529	12.725	10.8204	15.5385	13.3745	16.8315	14.005	16.1236	2.09942	0.104877
sp|O95347|SMC2_HUMAN	17.9804	10.6189	16.9109	16.7503	19.1091	20.0177	12.2189	19.3101	2.09882	0.520868
sp|P43487|RANG_HUMAN	12.607	12.8524	18.0951	15.7804	12.2729	19.1188	18.1246	18.2124	2.09845	0.260991
sp|Q07021|C1QBP_HUMAN	13.1188	12.3222	16.5565	14.9909	16.4119	13.6511	17.9069	17.4087	2.09757	0.0212726
sp|P61619|S61A1_HUMAN;sp|Q9H9S3|S61A2_HUMAN	13.3286	15.7377	16.2893	15.062	16.2412	18.5859	17.2095	16.7665	2.09639	0.0222395
sp|Q15008|PSMD6_HUMAN	12.1396	14.0754	11.646	13.4299	15.867	16.3401	13.9522	13.4694	2.0844	0.0715551
sp|P60228|EIF3E_HUMAN	11.7876	13.4377	13.2077	11.3134	13.1999	12.5741	16.498	15.8077	2.08333	0.17279
sp|Q9Y5P6|GMPPB_HUMAN	14.5994	13.3225	11.9935	12.3911	12.7849	15.8627	15.5971	16.3289	2.06679	0.217398
sp|Q14657|LAGE3_HUMAN	12.5728	12.4537	12.8326	10.7664	12.1464	13.2072	13.0104	18.5179	2.06411	0.359193
sp|P00918|CAH2_HUMAN	13.5602	12.5615	11.9074	12.0718	15.0031	15.8624	13.2539	14.2344	2.06322	0.0195942
sp|Q04206|TF65_HUMAN	13.0633	13.2085	12.8057	12.1801	13.0532	16.6616	13.8302	15.9495	2.05922	0.111861
sp|Q8N8S7|ENAH_HUMAN	12.4819	12.2776	12.1598	11.3598	13.1375	12.9214	13.0914	17.3646	2.05895	0.215905
sp|O75179|ANR17_HUMAN;sp|Q8IWZ3|ANKH1_HUMAN	11.9198	12.2244	13.0935	11.8635	12.3357	15.2783	13.9344	15.7396	2.04669	0.0928785
sp|P61962|DCAF7_HUMAN	12.2455	11.8142	15.1826	11.6493	12.8598	16.4324	16.817	12.9661	2.04592	0.103491
sp|P18077|RL35A_HUMAN	13.1227	11.3121	11.0123	13.5137	13.666	13.3145	13.9324	16.21	2.04049	0.0318476
sp|Q92945|FUBP2_HUMAN	13.6829	12.1075	13.2429	15.8455	16.864	15.2012	15.0155	15.9524	2.03853	0.0661169
sp|Q96T17|MA7D2_HUMAN	12.4023	12.7377	11.7885	11.6038	13.4357	13.3583	11.6363	18.1941	2.02298	0.280935
sp|P00519|ABL1_HUMAN	13.9955	12.9301	13.3331	11.0634	12.6499	16.1445	14.3893	16.2212	2.02068	0.244697
sp|P11532|DMD_HUMAN	20.0171	19.6273	15.6342	11.1412	20.1116	19.7251	15.4056	19.2229	2.01134	0.393779
sp|P62136|PP1A_HUMAN	17.7989	12.5546	17.3448	14.4484	17.9021	18.408	17.3109	16.4968	1.99278	0.242284
sp|P78527|PRKDC_HUMAN	16.9613	11.1677	11.7048	9.53233	15.7047	14.7678	13.7796	13.083	1.99222	0.178664
sp|Q9Y315|DEOC_HUMAN	12.3796	12.5975	13.8287	12.5261	16.0625	13.1586	13.7902	16.2431	1.98061	0.142029
sp|Q15386|UBE3C_HUMAN	12.7783	11.7804	12.15	14.1611	14.213	14.6281	13.9042	16.0429	1.97962	0.00737435
sp|P31153|METK2_HUMAN	15.1	15.165	12.8495	18.5426	16.9377	16.0767	17.0834	19.4769	1.9794	0.0852902
sp|O00148|DX39A_HUMAN;sp|Q13838|DX39B_HUMAN	16.9617	16.5849	12.9736	14.2647	18.2864	16.7146	16.6178	17.071	1.97622	0.0852113
sp|Q8TEU7|RPGF6_HUMAN	12.7503	12.0958	12.1814	13.5747	16.4608	16.301	13.3069	12.4068	1.96834	0.211877
sp|A2NJV5|KV229_HUMAN;sp|A0A0A0MRZ7|KVD26_HUMAN;sp|A0A075B6S2|KVD29_HUMAN;sp|P06310|KV230_HUMAN;sp|P01615|KVD28_HUMAN;sp|A0A075B6S6|KVD30_HUMAN;sp|A0A075B6P5|KV228_HUMAN;sp|P01614|KVD40_HUMAN;sp|A0A087WW87|KV240_HUMAN	20.3341	21.346	22.8075	18.8408	20.8665	21.4788	23.6142	25.2179	1.96226	0.276307
sp|Q13148|TADBP_HUMAN	12.4742	14.4828	15.004	14.0897	13.1067	15.7939	17.0786	17.866	1.9486	0.063549
sp|Q8WX93|PALLD_HUMAN	12.9062	12.5614	12.5591	11.9139	14.8952	14.7359	14.0474	14.036	1.94349	0.00112874
sp|Q5VUJ6|LRCH2_HUMAN	13.3025	11.7737	12.1081	11.3469	13.5909	13.0992	14.5906	15.0158	1.94132	0.0762959
sp|P28340|DPOD1_HUMAN	12.9984	11.7674	11.7837	15.3263	13.8743	15.4602	12.1107	18.1375	1.92674	0.0936013
sp|Q8NI27|THOC2_HUMAN	13.308	12.4216	12.8601	15.2112	16.0481	16.705	13.2871	15.387	1.90659	0.146959
sp|Q9Y5Y2|NUBP2_HUMAN	14.664	12.7038	11.6424	13.744	15.1908	12.6127	15.804	16.6566	1.8775	0.156943
sp|P62333|PRS10_HUMAN	12.9186	11.6141	14.249	14.5854	15.3472	15.5383	13.3821	16.5906	1.87279	0.158314
sp|P53992|SC24C_HUMAN	12.2352	11.1265	12.2547	14.3181	12.6579	15.1617	13.7184	15.8442	1.8619	0.0936304
sp|Q9BSJ2|GCP2_HUMAN	12.5416	11.4982	12.5304	11.7049	13.1808	12.8864	14.5723	14.9661	1.83266	0.0458129
sp|P40938|RFC3_HUMAN	15.5318	14.0234	14.9635	13.5347	15.9669	16.8754	16.2815	16.2333	1.82594	0.0508747
sp|Q7L576|CYFP1_HUMAN;sp|Q96F07|CYFP2_HUMAN	13.4753	12.428	12.019	13.906	14.7633	16.009	13.5577	14.7995	1.82528	0.0557988
sp|P26196|DDX6_HUMAN	15.1812	15.246	12.708	16.1549	16.3648	16.0798	16.5301	17.4766	1.79031	0.0794419
sp|P14373|TRI27_HUMAN	12.3855	11.6516	12.3762	12.7386	13.2357	15.2434	14.4061	13.4139	1.78682	0.0765799
sp|Q16643|DREB_HUMAN	13.6665	12.5028	12.1366	10.6691	12.7597	12.8942	13.4678	16.9281	1.7687	0.340733
sp|Q14008|CKAP5_HUMAN	13.5035	11.9123	10.7968	11.6401	14.9053	13.5344	13.1921	13.196	1.74378	0.00429936
sp|P26640|SYVC_HUMAN	13.3434	12.4065	12.1503	13.6096	15.3286	15.2569	13.1917	14.6724	1.73494	0.0277175
sp|P52597|HNRPF_HUMAN	15.509	15.3603	15.5169	17.1835	18.1286	17.7883	17.619	16.8915	1.71444	0.08532
sp|Q5W0B1|OBI1_HUMAN	14.0186	12.4408	11.8182	17.8596	15.6227	16.8381	12.7546	17.7784	1.71415	0.171876
sp|O75190|DNJB6_HUMAN	12.9116	16.8813	11.7495	15.4658	16.6227	16.4268	15.6561	15.15	1.71185	0.252601
sp|Q6Y7W6|GGYF2_HUMAN	15.5345	13.234	11.5291	12.2011	16.8129	17.0944	12.6853	12.7226	1.70414	0.104009
sp|Q7Z4H7|HAUS6_HUMAN	12.0827	11.5404	11.7018	13.5708	13.2222	14.1836	13.1102	15.1586	1.69473	0.0142172
sp|Q9UJC3|HOOK1_HUMAN	14.8554	12.2765	12.0422	15.1111	16.0321	15.4258	13.3594	16.2278	1.68997	0.0405983
sp|P48729|KC1A_HUMAN	13.1126	11.6801	14.9725	13.8208	14.7436	14.8141	15.2389	15.5306	1.68531	0.0636455
sp|O43379|WDR62_HUMAN	12.4662	12.1768	12.5402	11.9785	15.171	14.2345	13.0017	13.488	1.68337	0.0382429
sp|P07437|TBB5_HUMAN	21.0806	21.6359	22.3226	21.6738	23.1027	23.1657	23.215	23.9501	1.68017	0.0117641
sp|Q9Y3I0|RTCB_HUMAN	12.747	11.5659	11.3626	18.481	16.4982	14.2446	14.0938	15.9462	1.65655	0.327332
sp|O43837|IDH3B_HUMAN	13.0788	13.0159	11.7933	13.047	14.2212	13.8989	14.7605	14.6428	1.6471	0.0381014
sp|Q9HC21|TPC_HUMAN	13.2174	10.96	14.6999	13.5929	11.9351	15.6989	15.708	15.678	1.63741	0.281397
sp|P35080|PROF2_HUMAN	12.9413	13.0025	13.1111	12.3019	13.0781	12.9776	14.5456	17.2994	1.63595	0.255555
sp|Q86TB9|PATL1_HUMAN	13.3946	13.2674	13.1993	11.4687	13.3561	14.2636	14.1839	16.0648	1.6346	0.206198
sp|Q92878|RAD50_HUMAN	14.7132	12.208	12.0389	11.237	15.4469	13.373	14.9527	12.9337	1.62727	0.0409904
sp|P19623|SPEE_HUMAN	10.677	14.4857	15.6726	14.0023	16.0837	12.0506	16.0696	17.0379	1.60105	0.413391
sp|Q14697|GANAB_HUMAN	16.2596	12.4221	12.4108	15.2411	15.5961	15.8009	15.1265	16.1641	1.58851	0.180059
sp|Q13363|CTBP1_HUMAN	15.2762	15.9457	14.9154	16.7559	17.6031	16.268	17.0985	18.2753	1.58792	0.0402221
sp|P61758|PFD3_HUMAN	13.4403	13.1362	13.7866	10.9633	12.0965	12.56	16.6569	16.352	1.58476	0.385655
sp|Q86W56|PARG_HUMAN	14.0528	12.2178	14.647	11.3011	12.2706	14.629	15.3547	16.2856	1.58027	0.34818
sp|P63151|2ABA_HUMAN	15.1573	17.3978	12.3435	12.7195	17.4399	13.3391	15.9461	17.1743	1.57029	0.475189
sp|Q9UPN7|PP6R1_HUMAN	15.7685	12.7051	13.8852	15.3018	16.2389	16.0411	14.6801	16.9659	1.56634	0.0923428
sp|Q9BRX2|PELO_HUMAN	13.8848	13.3966	12.4837	13.8316	15.0742	13.3113	16.2567	15.2158	1.56531	0.147
sp|P55786|PSA_HUMAN	14.7215	12.6723	15.0653	15.2183	14.2455	14.2927	16.7187	18.6769	1.56412	0.147022
sp|Q02978|M2OM_HUMAN	17.3843	18.3369	18.5834	17.6175	18.9076	20.1003	19.8068	19.335	1.55693	0.00105693
sp|P38919|IF4A3_HUMAN	15.7806	17.6249	12.5084	15.2522	16.7317	15.8461	16.9344	17.8793	1.55638	0.323004
sp|Q10570|CPSF1_HUMAN	14.8282	12.1341	13.106	14.0837	16.5795	15.8788	13.5449	14.371	1.55554	0.147181
sp|Q15029|U5S1_HUMAN	16.899	12.0983	12.8399	17.267	17.6279	16.9705	13.2621	17.4349	1.54779	0.258895
sp|Q9NSE4|SYIM_HUMAN	12.7606	13.0529	12.9382	14.9131	12.8873	15.4144	14.3607	17.1734	1.54276	0.0583499
sp|Q7Z7H8|RM10_HUMAN	13.3214	12.0833	11.8771	11.9149	14.7497	13.5728	14.2994	12.6965	1.53039	0.0201014
sp|P68363|TBA1B_HUMAN;sp|P68366|TBA4A_HUMAN	24.0132	24.3463	24.2328	24.7145	25.8163	25.9591	25.5978	26.0319	1.52456	0.000884551
sp|Q6UB35|C1TM_HUMAN	15.231	12.8891	15.0317	16.9089	15.775	14.0948	15.7797	20.4999	1.5222	0.1191
sp|Q6P1N0|C2D1A_HUMAN	14.0313	13.64	13.948	15.0841	15.6936	16.1781	12.9569	17.9078	1.50824	0.181022
sp|Q92615|LAR4B_HUMAN	13.595	11.8895	12.6323	14.2312	14.2862	13.1225	14.9436	15.9867	1.49775	0.0229939
sp|P55209|NP1L1_HUMAN	17.3162	18.0924	12.2008	17.9606	17.1866	18.7194	18.0761	17.5381	1.48755	0.388669
sp|P00390|GSHR_HUMAN	12.9193	12.2887	12.7692	12.8348	14.3928	14.0595	12.9667	15.3352	1.48557	0.0536428
sp|P00492|HPRT_HUMAN	11.8125	11.443	11.6809	12.54	14.4602	12.4421	13.5245	12.9819	1.48305	0.0546646
sp|Q96D09|GASP2_HUMAN	12.8648	10.6269	12.6108	14.2315	13.7609	13.5589	12.9336	15.9554	1.46871	0.0808064
sp|Q5T8P6|RBM26_HUMAN	12.5016	12.3676	12.6549	10.1297	13.133	13.6581	14.2609	12.4744	1.46811	0.0258131
sp|Q00535|CDK5_HUMAN	12.9388	15.2824	16.5821	15.3233	16.7655	16.4391	16.1855	16.3995	1.41574	0.205793
sp|P49959|MRE11_HUMAN	12.9099	12.9071	13.1095	9.89343	15.6773	12.4533	11.9244	14.4267	1.41545	0.370823
sp|Q9Y6C9|MTCH2_HUMAN	17.7373	16.6778	18.4202	14.6567	19.0955	18.1232	18.5167	17.3898	1.40829	0.0793291
sp|Q9UBX3|DIC_HUMAN	17.4782	18.6679	19.5081	18.4577	20.2724	19.8128	19.7077	19.9015	1.39562	0.0802202
sp|P52789|HXK2_HUMAN	16.678	16.1034	13.5405	12.1763	15.1882	17.1618	13.4923	18.2218	1.39149	0.45769
sp|Q96EP0|RNF31_HUMAN	13.4618	10.9356	13.3051	11.365	13.5067	14.841	12.9353	13.3481	1.39089	0.251856
sp|P10599|THIO_HUMAN	12.782	14.067	13.0821	11.6801	15.096	12.6485	13.4886	15.9061	1.38201	0.338395
sp|Q8WVB6|CTF18_HUMAN	11.9999	13.2001	12.3256	13.0624	13.5147	13.7348	13.7586	15.0458	1.36648	0.0203009
sp|O14641|DVL2_HUMAN;sp|Q92997|DVL3_HUMAN	16.1201	11.9142	12.6787	10.6846	16.646	14.8879	13.0678	12.2348	1.35974	0.10721
sp|P24666|PPAC_HUMAN	14.3104	11.5345	12.0829	15.9121	12.6791	12.3684	15.0633	19.166	1.3592	0.316808
sp|P63244|RACK1_HUMAN	17.5094	18.4833	19.9987	17.2572	19.64	20.6521	18.9257	19.4657	1.35874	0.192335
sp|O94905|ERLN2_HUMAN	12.2641	11.9915	12.8829	12.6522	12.365	12.9611	14.6719	15.1909	1.34958	0.0825408
sp|O00165|HAX1_HUMAN	12.1337	15.1957	15.8879	14.2191	15.728	15.4496	15.4362	16.1872	1.34115	0.235666
sp|O14734|ACOT8_HUMAN	13.6052	12.6835	13.3785	11.6869	13.7438	15.4089	13.5829	13.9439	1.33132	0.143768
sp|O95793|STAU1_HUMAN	17.446	16.5443	16.7365	20.7835	18.3406	19.9882	19.7327	18.7422	1.32336	0.367985
sp|Q9UM13|APC10_HUMAN	13.256	11.8959	11.5656	14.1014	11.2122	16.5026	15.2506	13.1455	1.32301	0.482629
sp|Q15555|MARE2_HUMAN	16.2498	12.185	13.6884	9.84642	13.5655	13.5871	13.2152	16.884	1.32057	0.570721
sp|O14733|MP2K7_HUMAN	14.3611	12.2109	13.3822	13.1904	15.2377	15.0956	15.4324	12.6552	1.3191	0.173821
sp|Q9H792|PEAK1_HUMAN	13.7016	17.2934	17.088	15.6588	18.0627	17.4731	16.7094	16.7169	1.30508	0.306236
sp|Q9BX66|SRBS1_HUMAN	12.8638	11.7478	12.2879	11.3647	12.2346	13.3101	13.4549	14.4562	1.29789	0.18823
sp|P17980|PRS6A_HUMAN	15.8676	15.7564	12.2816	13.8401	15.7026	16.8704	13.701	16.6549	1.29581	0.124365
sp|Q9Y4E8|UBP15_HUMAN	15.1294	10.6603	12.6039	15.7227	15.6039	12.3144	14.858	16.4973	1.28929	0.0507219
sp|P53597|SUCA_HUMAN	13.3015	14.2683	14.3285	10.5624	12.1464	15.316	14.9989	15.1535	1.28855	0.362065
sp|O14654|IRS4_HUMAN	21.6018	22.369	20.1613	21.3784	23.3091	23.9563	21.7731	21.5822	1.27758	0.0378108
sp|Q8N653|LZTR1_HUMAN	13.5302	12.501	11.99	11.6585	12.873	15.1329	11.8786	14.8666	1.26788	0.281347
sp|Q16543|CDC37_HUMAN	13.0409	11.4736	11.7057	14.7026	13.4387	12.6399	13.5665	16.3306	1.26325	0.0295944
sp|P05455|LA_HUMAN	12.0104	12.3786	11.9597	15.9848	15.4569	13.0501	15.3902	13.3775	1.23533	0.453291
sp|Q9NX63|MIC19_HUMAN	15.5996	11.0178	13.3661	11.2318	13.665	13.2848	13.541	15.6649	1.2351	0.433208
sp|O15111|IKKA_HUMAN	13.6571	12.3687	10.9637	10.8177	14.5365	11.9549	14.3447	11.8883	1.2293	0.217264
sp|P11441|UBL4A_HUMAN	12.9217	12.7778	11.601	11.897	12.9303	12.8511	13.234	15.0399	1.21446	0.20131
sp|P05023|AT1A1_HUMAN;sp|P13637|AT1A3_HUMAN	19.5393	18.3077	15.4842	18.4124	19.2454	19.6354	16.8263	20.8255	1.19723	0.121321
sp|O14818|PSA7_HUMAN	13.3405	11.1005	14.8731	13.3454	12.4467	12.7734	15.5022	16.724	1.19672	0.274881
sp|Q9H300|PARL_HUMAN	12.9198	13.4303	12.5074	12.1176	16.2994	14.8243	13.2234	11.3274	1.17482	0.267577
sp|Q9Y5V3|MAGD1_HUMAN	15.1484	12.1754	13.6059	15.0088	15.4669	15.2659	13.2438	16.6597	1.17444	0.221529
sp|Q9BQE3|TBA1C_HUMAN	19.4315	19.1163	19.9146	19.937	21.0953	20.7008	20.7067	20.5943	1.17441	0.0206217
sp|P05141|ADT2_HUMAN	23.2268	24.0669	24.4009	24.0094	24.7411	25.3095	25.1702	25.154	1.16769	0.00476804
sp|Q6ZVM7|TM1L2_HUMAN	12.1869	11.8124	12.5404	13.2674	12.6382	12.487	16.0607	13.2642	1.16077	0.242263
sp|Q13823|NOG2_HUMAN	12.241	12.586	11.6275	16.0155	12.5424	13.9298	13.9348	16.6936	1.15763	0.0781177
sp|Q9Y6V0|PCLO_HUMAN	12.7862	20.4566	12.6584	12.5417	17.68	18.2527	14.3226	12.8024	1.15371	0.492779
sp|O43324|MCA3_HUMAN	14.117	12.5957	10.8226	12.6073	12.1403	12.5495	14.3956	15.6172	1.13997	0.44766
sp|P48047|ATPO_HUMAN	12.4212	16.3157	17.8854	18.2419	16.5183	17.3817	17.0581	18.4482	1.13553	0.362718
sp|P12004|PCNA_HUMAN	17.9902	18.2944	19.2929	17.1571	19.2312	19.0035	19.2819	19.7344	1.12911	0.130809
sp|Q6S8J3|POTEE_HUMAN;sp|P0CG38|POTEI_HUMAN;sp|A5A3E0|POTEF_HUMAN;sp|P0CG39|POTEJ_HUMAN;sp|Q9BYX7|ACTBM_HUMAN	12.7215	12.8232	12.542	12.3485	11.136	12.8002	14.4371	16.553	1.12278	0.435169
sp|Q96PE3|INP4A_HUMAN	12.3947	11.529	12.6176	11.4459	12.7507	12.4776	12.597	14.6518	1.12244	0.218136
sp|O14828|SCAM3_HUMAN	16.4264	15.259	16.2529	11.0629	17.1854	13.3704	16.4468	16.4198	1.10533	0.521557
sp|O75534|CSDE1_HUMAN	13.7137	16.113	12.8454	17.062	16.4486	16.2562	14.2616	17.1261	1.08959	0.182103
sp|Q9Y5Q9|TF3C3_HUMAN	14.7678	11.819	12.2088	15.3177	14.4419	14.7911	14.4905	14.7202	1.08258	0.317249
sp|P23528|COF1_HUMAN	13.4215	13.0488	11.9923	13.9867	13.3553	12.4009	14.574	16.4342	1.07874	0.288272
sp|Q9Y3B2|EXOS1_HUMAN	13.0207	12.5883	16.0221	17.9573	18.6315	13.2103	15.6253	16.4121	1.0727	0.544953
sp|P19838|NFKB1_HUMAN	13.0786	12.6571	13.6902	11.8122	12.8118	13.891	14.4675	14.3186	1.06271	0.161522
sp|Q96FW1|OTUB1_HUMAN	12.6172	12.4418	12.9346	12.3967	12.5992	12.3456	14.1314	15.5613	1.06181	0.25721
sp|Q9UJU6|DBNL_HUMAN	14.5642	16.1471	11.8812	11.9721	16.1603	16.2602	13.8636	12.4907	1.05255	0.0967382
sp|O15078|CE290_HUMAN	16.1255	10.1465	13.3414	11.8822	15.0623	13.3329	13.992	13.2906	1.04556	0.320815
sp|Q96G61|NUD11_HUMAN;sp|Q8NFP7|NUD10_HUMAN	13.2464	11.6518	13.334	13.8219	13.6245	11.9876	13.5912	17.0263	1.04388	0.243287
sp|Q9Y265|RUVB1_HUMAN	18.3989	17.7565	19.5047	18.5079	20.0025	19.1957	19.7508	19.3504	1.03284	0.0443189
sp|P61081|UBC12_HUMAN	13.2072	12.7964	11.7417	12.1037	12.5009	13.1892	13.012	15.249	1.02556	0.296838
sp|P22061|PIMT_HUMAN	12.1021	17.1408	17.1439	16.6566	16.2509	16.0819	16.5853	18.2186	1.02334	0.451895
sp|Q9P2I0|CPSF2_HUMAN	15.2733	12.47	12.4943	15.3879	15.2795	15.0119	13.154	16.2497	1.01744	0.156046
sp|P30048|PRDX3_HUMAN	12.4269	12.8649	16.0417	14.8835	13.0712	13.8896	15.4097	17.8949	1.0121	0.272413
sp|O95819|M4K4_HUMAN	12.4052	11.6179	12.3744	12.7973	11.1726	12.6717	14.7235	14.6448	1.00448	0.294138
sp|O00159|MYO1C_HUMAN	20.7258	20.0164	20.5133	21.4759	20.6432	22.7704	21.4385	21.8698	0.99763	0.206282
sp|Q01130|SRSF2_HUMAN	11.4004	13.2131	12.1632	13.8001	13.9661	12.4018	14.0943	14.1036	0.99724	0.285094
sp|Q9BQE5|APOL2_HUMAN	13.1	12.261	13.2599	11.8678	15.1735	13.0758	13.1351	13.0911	0.996685	0.117034
sp|P11274|BCR_HUMAN	12.5022	11.557	13.6139	12.3739	12.1761	14.6432	15.0364	12.1632	0.993005	0.304662
sp|P50416|CPT1A_HUMAN	16.1968	12.4985	15.7906	16.6328	18.1265	15.3154	14.4436	17.1805	0.986778	0.356333
sp|Q14934|NFAC4_HUMAN	13.229	17.148	16.2834	10.9985	15.874	17.1535	13.1866	15.3805	0.983885	0.588867
sp|P31943|HNRH1_HUMAN	20.5481	19.9762	19.4257	20.2286	21.2506	20.6068	20.8032	21.3975	0.969865	0.0126814
sp|Q9UDY2|ZO2_HUMAN	14.7004	13.1801	12.5436	14.7148	14.9461	16.3485	13.3283	14.3824	0.96657	0.297511
sp|P42771|CDN2A_HUMAN	13.0154	13.965	13.1045	14.3778	12.9767	13.8112	14.2957	17.2087	0.957392	0.261975
sp|Q6NTF9|RHBD2_HUMAN	13.9762	11.9369	13.0968	11.9544	12.1866	16.3257	13.4538	12.8222	0.95604	0.50961
sp|P0DMV9|HS71B_HUMAN;sp|P0DMV8|HS71A_HUMAN	25.4125	25.6912	24.2753	25.3407	24.1435	27.1682	28.0089	25.2207	0.955405	0.442929
sp|O75643|U520_HUMAN	15.9653	12.6145	11.8753	13.4376	16.2288	13.3641	13.7311	14.3864	0.954445	0.0643171
sp|Q15054|DPOD3_HUMAN	11.7194	13.0265	11.7952	12.4084	13.7012	13.7146	13.4341	11.904	0.951077	0.186261
sp|P41091|IF2G_HUMAN;sp|Q2VIR3|IF2GL_HUMAN	12.8305	12.7967	12.9669	19.6237	14.9974	15.1348	14.7223	17.1584	0.948713	0.467963
sp|Q00325|MPCP_HUMAN	20.7224	21.7246	22.4274	20.4764	22.6667	22.6554	21.9124	21.8731	0.939228	0.172802
sp|Q9H5H4|ZN768_HUMAN	11.8571	10.5145	12.9285	15.2575	12.6762	13.5521	15.1479	12.9217	0.93509	0.486863
sp|P0C2W1|FBSP1_HUMAN	13.0628	11.6671	13.112	11.7392	13.262	12.2652	13.0093	14.7392	0.923617	0.282462
sp|O43592|XPOT_HUMAN	13.0167	12.3827	11.7626	15.5875	12.9412	12.4024	14.9154	16.151	0.915092	0.314392
sp|Q9NZB2|F120A_HUMAN	14.3312	12.6852	11.5234	18.8026	16.477	15.312	13.1882	15.9894	0.90608	0.52256
sp|P57088|TMM33_HUMAN	12.4553	16.0799	16.2578	15.1181	12.9856	17.2638	16.8384	16.4137	0.897575	0.0203993
sp|P04406|G3P_HUMAN	19.2984	19.2719	20.5981	16.6932	19.096	19.7793	19.3624	21.1788	0.888745	0.528761
sp|Q9Y6G9|DC1L1_HUMAN	15.3655	11.3842	12.7324	10.5932	14.4963	12.5184	13.3939	13.1549	0.872047	0.305293
sp|Q16720|AT2B3_HUMAN;sp|P20020|AT2B1_HUMAN;sp|P23634|AT2B4_HUMAN;sp|Q01814|AT2B2_HUMAN	15.0604	13.4582	12.9354	9.72232	12.7103	14.5344	12.9767	14.4365	0.870421	0.595058
sp|P48444|COPD_HUMAN	15.3481	15.0944	13.6174	11.7307	16.0335	12.2956	15.7975	15.1294	0.86632	0.564494
sp|Q15269|PWP2_HUMAN	13.3049	11.307	11.8874	13.8632	13.5267	14.3157	13.9043	12.0723	0.864115	0.473264
sp|P13639|EF2_HUMAN	21.026	21.3904	20.6104	21.0192	21.4585	21.6258	21.1823	23.2353	0.863985	0.154416
sp|Q9BUT9|MCRI2_HUMAN	12.965	12.7618	11.9179	11.5728	11.5502	12.4354	13.7235	14.9641	0.863913	0.480623
sp|Q15417|CNN3_HUMAN	12.4963	12.7615	12.2744	13.1441	12.6089	11.3609	14.9916	15.16	0.86131	0.424177
sp|P55265|DSRAD_HUMAN	15.107	13.1425	12.4909	17.1185	12.8339	15.9549	16.6436	15.869	0.860633	0.617961
sp|Q9NWV8|BABA1_HUMAN	12.4441	13.0848	11.7799	11.1664	11.9366	12.0882	13.9611	13.931	0.86045	0.429172
sp|Q08188|TGM3_HUMAN	17.1445	16.1661	11.3869	13.0404	15.8027	15.6015	13.4307	16.339	0.85902	0.487734
sp|Q9UIU6|SIX4_HUMAN	14.3328	11.9217	12.1046	12.7609	12.7313	13.8448	13.9	14.0401	0.849032	0.380938
sp|Q15070|OXA1L_HUMAN	12.2862	12.3969	13.373	12.7782	11.3223	13.2961	13.5441	16.0644	0.84815	0.414849
sp|P55735|SEC13_HUMAN	17.545	18.225	17.8478	14.9134	17.8183	17.6856	18.2559	18.1626	0.84782	0.380902
sp|Q9Y4W2|LAS1L_HUMAN	11.5356	10.9698	12.9229	15.5307	13.5636	13.2186	12.968	14.5607	0.837978	0.361488
sp|Q9Y3B4|SF3B6_HUMAN	13.5827	12.2261	12.0647	13.2775	15.2899	12.9432	14.3774	11.8748	0.83361	0.381536
sp|Q96PK6|RBM14_HUMAN	13.298	11.8501	12.4872	13.7867	12.1358	12.5486	14.5152	15.5326	0.827555	0.334995
sp|Q96D71|REPS1_HUMAN	12.5626	12.8189	13.0672	12.0908	13.4682	13.2074	12.1357	15.0068	0.819617	0.380306
sp|Q9NQX3|GEPH_HUMAN	13.7638	11.7852	13.4094	11.0206	13.2243	13.4269	13.0285	13.5489	0.812407	0.362036
sp|Q8TDX7|NEK7_HUMAN;sp|Q9HC98|NEK6_HUMAN	12.3464	12.5188	10.9478	12.3887	12.1182	11.9212	12.468	14.9411	0.811685	0.353724
sp|P22392|NDKB_HUMAN;sp|P15531|NDKA_HUMAN;sp|O60361|NDK8_HUMAN	14.3017	11.3302	12.2502	15.15	12.9321	13.3962	13.2858	16.6375	0.804857	0.364526
sp|P22314|UBA1_HUMAN	17.5803	16.0268	18.8222	16.2558	16.7503	17.6409	18.4079	19.1046	0.80464	0.421183
sp|Q9UIW2|PLXA1_HUMAN;sp|P51805|PLXA3_HUMAN	13.6247	13.0777	13.7541	12.4852	11.8584	12.9069	18.0531	13.3391	0.80394	0.575554
sp|O43175|SERA_HUMAN	19.4074	19.4223	19.3722	19.2736	20.3864	20.1539	20.1395	19.9485	0.788162	0.00128493
sp|Q5T447|HECD3_HUMAN	12.9359	13.095	12.9924	13.0427	11.8611	14.1766	13.396	15.7472	0.778785	0.393784
sp|P56134|ATPK_HUMAN	13.54	11.3236	11.8989	12.5478	13.3248	12.7386	13.3602	12.9825	0.773955	0.152592
sp|Q9Y285|SYFA_HUMAN	16.3334	15.4231	14.5376	15.7637	15.4453	15.917	17.7774	15.993	0.768743	0.444993
sp|P00403|COX2_HUMAN	12.0341	11.6792	12.943	14.6476	12.3754	13.195	12.2596	16.5421	0.76705	0.281593
sp|P05198|IF2A_HUMAN	12.801	12.5073	16.7559	14.2897	15.0008	13.144	15.778	15.4826	0.762873	0.334085
sp|Q9H4A3|WNK1_HUMAN	13.9437	13.0129	12.3081	10.704	11.5345	13.8805	12.4211	15.1819	0.762312	0.629319
sp|Q9BXP5|SRRT_HUMAN	14.7314	12.331	14.9764	12.4659	14.5166	13.1736	15.4035	14.4451	0.758498	0.198717
sp|P07355|ANXA2_HUMAN;sp|A6NMY6|AXA2L_HUMAN	17.9215	18.0176	18.0342	15.5265	17.3153	18.1963	18.5545	18.3728	0.734753	0.395226
sp|Q9P2R3|ANFY1_HUMAN	15.2833	12.6836	12.3936	14.915	14.8442	15.7408	11.7848	15.7709	0.716293	0.459396
sp|Q9NX58|LYAR_HUMAN	12.3458	11.5711	13.5846	15.9435	12.7374	13.4832	13.5072	16.541	0.70593	0.196168
sp|P43490|NAMPT_HUMAN	12.032	13.4013	12.4381	16.5316	12.5145	12.6634	14.8369	17.1993	0.70281	0.355967
sp|Q8WVX9|FACR1_HUMAN	12.5155	14.5691	12.3709	12.88	15.5629	13.4336	13.2019	12.9462	0.70227	0.483301
sp|Q04837|SSBP_HUMAN	12.9708	12.0095	14.3838	14.2235	12.8917	12.544	14.6071	16.3323	0.696875	0.24784
sp|Q5SRD1|TI23B_HUMAN;sp|O14925|TIM23_HUMAN	13.2512	12.5351	11.8624	14.7262	12.2316	13.1455	13.0302	16.7467	0.69478	0.357623
sp|P0DPH8|TBA3D_HUMAN;sp|P0DPH7|TBA3C_HUMAN;sp|Q6PEY2|TBA3E_HUMAN	13.7345	12.4029	12.8455	12.5802	13.2802	13.1197	13.4507	14.4772	0.69121	0.246128
sp|P06493|CDK1_HUMAN	18.2371	18.7632	20.0326	18.4697	19.3239	19.6324	19.4415	19.8116	0.676718	0.216408
sp|P50402|EMD_HUMAN	18.1132	19.5288	19.8562	18.0124	19.4304	20.2195	18.6308	19.9199	0.672495	0.395372
sp|Q16512|PKN1_HUMAN	11.9482	13.7361	12.5889	13.5465	12.8405	13.5727	13.9982	14.0522	0.660968	0.139993
sp|A8MPP1|D11L8_HUMAN;sp|Q92771|DDX12_HUMAN;sp|Q96FC9|DDX11_HUMAN	12.9065	12.6292	12.9885	11.4846	12.6792	12.4256	12.8418	14.6807	0.654607	0.496073
sp|P24534|EF1B_HUMAN	12.7366	13.5976	14.2886	11.9464	12.3723	13.665	13.8898	15.2535	0.652842	0.516826
sp|P35908|K22E_HUMAN	16.8654	16.6372	11.754	15.0531	16.2339	17.6346	12.9947	16.0268	0.64508	0.23037
sp|O00217|NDUS8_HUMAN	12.9259	13.3902	13.5915	12.9842	14.1438	12.6801	14.1108	14.5312	0.643505	0.28801
sp|Q96PU8|QKI_HUMAN	12.9378	14.0242	11.7188	13.8904	17.3029	11.9077	13.599	12.3018	0.635002	0.705472
sp|Q7Z2W4|ZCCHV_HUMAN	18.3572	16.6417	14.0425	19.6346	18.0605	17.2419	17.3303	18.5796	0.63407	0.551077
sp|Q58FF8|H90B2_HUMAN	13.45	13.0694	11.7365	16.8534	13.3941	14.0989	14.0413	16.1044	0.63234	0.412988
sp|P25205|MCM3_HUMAN	18.1885	17.2719	18.5511	19.8493	19.1062	18.4795	18.084	20.7173	0.63158	0.189678
sp|P43243|MATR3_HUMAN	13.3483	13.7539	16.7646	17.7463	15.7843	15.6303	16.6595	16.0428	0.625937	0.556523
sp|P0DOY3|IGLC3_HUMAN;sp|P0DOY2|IGLC2_HUMAN	14.4224	12.8637	13.1344	12.1563	14.5687	12.4697	12.5568	15.4408	0.614785	0.544848
sp|P61513|RL37A_HUMAN	12.8702	11.2754	11.0421	16.7207	12.9494	11.772	13.9091	15.6467	0.59219	0.526026
sp|Q8IWL3|HSC20_HUMAN	12.9285	13.1217	12.802	11.7857	14.9953	12.2084	13.0752	12.6757	0.579133	0.419963
sp|Q16637|SMN_HUMAN	15.7989	15.2144	17.4344	13.5073	16.1472	15.7208	15.8067	16.5437	0.565865	0.595537
sp|Q9NWW5|CLN6_HUMAN	14.9132	12.5402	12.6129	11.9299	14.5534	13.5603	13.1809	12.9294	0.55699	0.182952
sp|P09874|PARP1_HUMAN	16.0078	21.8592	14.8653	16.608	16.2346	22.4226	15.2734	17.6344	0.556143	0.0475262
sp|P04080|CYTB_HUMAN	13.4129	12.7919	13.3637	15.0564	13.6486	12.7	14.5932	15.8523	0.542255	0.161692
sp|P22087|FBRL_HUMAN	13.5807	14.0039	19.4496	15.2147	15.7466	17.0788	15.8442	15.7378	0.539633	0.739437
sp|O94966|UBP19_HUMAN	13.5571	12.499	13.9718	12.0497	12.8158	15.1505	13.0352	13.213	0.534203	0.574265
sp|Q9H4I3|TRABD_HUMAN	12.9887	12.6916	12.2252	12.9725	11.0163	12.7165	13.56	15.6905	0.52633	0.634443
sp|Q15717|ELAV1_HUMAN	16.2983	15.5457	16.8202	15.7922	17.6043	16.7082	16.3101	15.8817	0.512	0.324607
sp|P14735|IDE_HUMAN	12.8244	13.256	11.825	12.6588	12.7269	12.6883	12.2034	14.9625	0.504238	0.482105
sp|P04792|HSPB1_HUMAN	17.5354	18.6997	18.0372	16.9963	18.6007	19.128	17.516	18.0391	0.503785	0.268795
sp|Q9BXL5|HEMGN_HUMAN	19.1785	18.3243	16.5323	9.54255	20.0907	18.7773	12.9935	13.7241	0.501988	0.771825
sp|Q96GQ7|DDX27_HUMAN	11.7101	12.3649	12.0094	16.8477	13.0475	14.7972	14.2147	12.8788	0.501553	0.76143
sp|Q9H2W6|RM46_HUMAN	12.7907	13.4593	11.9731	12.6204	13.9944	12.26	13.6288	12.9154	0.488755	0.494294
sp|Q96P47|AGAP3_HUMAN	14.0855	12.61	12.9005	13.2716	12.7001	13.008	14.3786	14.7057	0.481192	0.52472
sp|P78371|TCPB_HUMAN	17.2483	16.3649	17.5428	16.2925	16.9686	17.2582	17.9689	17.1517	0.474687	0.18049
sp|Q96EY4|TMA16_HUMAN	12.5015	14.395	11.2274	17.1559	13.3284	14.5068	14.5049	14.8191	0.46984	0.711507
sp|P08574|CY1_HUMAN	14.3895	13.1922	11.5208	11.6693	14.1163	12.0777	13.4271	13.0176	0.466718	0.553182
sp|P63104|1433Z_HUMAN	13.4894	16.5657	18.4714	16.8406	16.3864	16.0736	17.1237	17.6463	0.465725	0.648729
sp|Q96T21|SEBP2_HUMAN	12.3314	13.4141	12.633	12.1319	13.4748	12.2539	13.108	13.533	0.46486	0.478505
sp|P42677|RS27_HUMAN;sp|Q71UM5|RS27L_HUMAN	12.6988	11.2486	11.6623	18.4597	12.4334	12.1325	13.7732	17.5472	0.454203	0.543897
sp|Q14694|UBP10_HUMAN	12.6194	12.2115	12.1554	20.3198	12.9595	16.0079	13.2906	16.8644	0.454057	0.781627
sp|Q96KP1|EXOC2_HUMAN	14.4446	12.0634	12.6948	13.0888	13.1711	12.8008	13.5157	14.6021	0.449523	0.508189
sp|Q9BSD7|NTPCR_HUMAN	14.3942	15.7688	17.2796	17.0309	11.9729	17.8396	17.2963	19.1372	0.443122	0.707235
sp|P61020|RAB5B_HUMAN	12.7458	12.2144	14.9381	11.5396	13.11	12.8805	14.0545	13.1533	0.44011	0.455812
sp|Q9BYJ9|YTHD1_HUMAN;sp|Q7Z739|YTHD3_HUMAN	12.7937	12.8617	12.5942	12.3777	12.2516	11.9131	13.9652	14.1774	0.420037	0.582343
sp|P55072|TERA_HUMAN	17.0535	17.3981	12.5741	16.6372	17.0726	16.8039	13.4109	18.0513	0.418957	0.413726
sp|P49005|DPOD2_HUMAN	13.8142	14.5525	13.0359	10.626	13.614	12.0619	13.2752	14.7447	0.416793	0.781049
sp|Q96HS1|PGAM5_HUMAN	12.8101	16.5576	18.1995	18.3021	16.7133	16.8956	16.9605	16.9593	0.414858	0.757131
sp|Q8IUC1|KR111_HUMAN	18.2367	11.0232	18.2194	10.7993	17.3047	12.5948	17.819	12.1859	0.406467	0.56467
sp|P62195|PRS8_HUMAN	16.1489	16.5338	12.6103	15.4746	16.3634	13.5523	15.9508	16.5253	0.406085	0.776571
sp|Q8NEB9|PK3C3_HUMAN	14.0822	12.7195	12.286	11.4389	11.7534	13.2067	13.0187	14.1455	0.399435	0.725591
sp|Q9NXR1|NDE1_HUMAN;sp|Q9GZM8|NDEL1_HUMAN	12.7574	13.3343	12.794	12.6746	14.5275	12.5338	13.524	12.5714	0.399087	0.523219
sp|Q9Y6B6|SAR1B_HUMAN;sp|Q9NR31|SAR1A_HUMAN	13.4095	16.4553	17.2873	11.0887	15.6172	17.7257	13.9213	12.5611	0.39614	0.775538
sp|P63173|RL38_HUMAN	12.3716	13.156	12.7775	15.3179	12.6365	12.948	12.706	16.882	0.38739	0.408993
sp|Q9NNW5|WDR6_HUMAN	17.6761	12.5738	17.3133	17.7484	18.3053	17.8753	12.311	18.3322	0.378065	0.869057
sp|Q99615|DNJC7_HUMAN	14.9748	11.3001	14.0722	11.6856	12.0464	13.6791	14.9111	12.9034	0.376795	0.764597
sp|Q14444|CAPR1_HUMAN	12.2916	11.0921	12.293	20.3183	13.5976	11.9302	13.899	18.0685	0.375073	0.701536
sp|P35606|COPB2_HUMAN	17.141	13.4027	15.9689	16.4473	17.1191	17.3303	12.648	17.3444	0.37046	0.819923
sp|P35520|CBS_HUMAN;sp|P0DN79|CBSL_HUMAN	12.969	11.1218	12.0166	16.0242	12.207	15.3084	13.2095	12.8816	0.36871	0.827397
sp|Q9NP73|ALG13_HUMAN	12.6483	12.0164	11.9237	15.647	12.4872	12.9031	12.7829	15.5076	0.361388	0.308591
sp|Q9UHV9|PFD2_HUMAN	12.7385	11.9422	14.8839	14.1359	12.5904	12.2599	13.4412	16.8425	0.358363	0.707076
sp|Q9Y3D8|KAD6_HUMAN	12.3978	12.9944	13.5791	11.5115	12.0768	14.4672	12.4936	12.8165	0.342842	0.621349
sp|P25311|ZA2G_HUMAN	17.4428	16.8982	15.9758	10.272	16.3159	16.9002	12.8195	15.896	0.335705	0.869653
sp|Q9HD33|RM47_HUMAN	14.2383	13.0797	14.5784	11.3343	13.0508	12.9428	15.1247	13.4483	0.333977	0.662492
sp|O43242|PSMD3_HUMAN	16.9754	16.7195	12.0376	10.8407	12.6696	14.9893	15.2035	15.0404	0.332375	0.879507
sp|Q96TA2|YMEL1_HUMAN	13.0425	11.0763	11.4509	15.5664	13.6157	11.8675	14.0022	12.9407	0.322538	0.784297
sp|P04279|SEMG1_HUMAN	15.8162	11.2991	12.3659	10.6332	12.8528	12.7237	12.6845	13.1428	0.322375	0.802923
sp|P22352|GPX3_HUMAN	13.3872	12.5259	15.0964	12.0272	13.6458	14.1623	13.5145	12.971	0.314238	0.68051
sp|O14893|GEMI2_HUMAN	14.8294	12.909	13.2894	13.4297	16.586	11.8315	14.0033	13.2815	0.311185	0.642437
sp|Q96QA5|GSDMA_HUMAN	15.2728	15.0739	11.7715	10.4765	13.7494	13.6084	13.1074	13.3671	0.309413	0.794761
sp|Q13332|PTPRS_HUMAN	15.4443	12.7148	11.133	12.9576	12.8568	12.3507	14.5234	13.7068	0.29701	0.826498
sp|P10809|CH60_HUMAN	18.4897	18.9149	18.0943	20.6236	17.9097	18.1063	20.6836	20.5775	0.288635	0.736984
sp|O60762|DPM1_HUMAN	16.974	18.2417	17.9886	16.9043	17.8545	17.7867	18.2065	17.3982	0.284345	0.386715
sp|O00233|PSMD9_HUMAN	15.0593	16.0228	14.4225	10.1698	15.8213	15.6611	12.3822	12.9398	0.282545	0.797743
sp|Q4G0J3|LARP7_HUMAN	11.883	11.2308	12.0102	16.2692	11.8758	12.6448	12.8707	15.0956	0.273455	0.661032
sp|O43583|DENR_HUMAN	12.5788	11.8796	12.6472	13.8331	13.1949	13.6494	13.0524	12.1324	0.27261	0.731192
sp|O95782|AP2A1_HUMAN;sp|O94973|AP2A2_HUMAN	15.8478	12.6308	13.1686	16.633	13.8553	15.7351	13.3734	16.3508	0.258603	0.822848
sp|P61019|RAB2A_HUMAN;sp|Q8WUD1|RAB2B_HUMAN	13.5931	12.1483	15.0466	11.5835	13.7189	13.0459	14.2285	12.4051	0.256708	0.564983
sp|P04040|CATA_HUMAN	15.904	15.226	13.0262	11.6481	14.6346	12.962	14.4284	14.7945	0.253778	0.850515
sp|P40227|TCPZ_HUMAN	13.4892	12.4935	11.3259	14.5497	12.6151	14.1787	12.1809	13.839	0.238847	0.725731
sp|Q9UG63|ABCF2_HUMAN	18.3605	11.7705	13.0655	18.3312	18.1862	17.1924	14.481	12.6131	0.236258	0.924916
sp|Q3KQU3|MA7D1_HUMAN	12.86	11.7772	12.1457	14.3874	13.0728	13.0727	12.7917	13.1705	0.23437	0.689598
sp|P62258|1433E_HUMAN	16.3976	16.8013	18.1692	15.3772	17.6002	16.5638	17.3152	16.1939	0.231897	0.657496
sp|Q7Z2T5|TRM1L_HUMAN	13.4427	11.9516	11.8253	16.4152	12.3458	12.4237	14.0919	15.6985	0.231292	0.779728
sp|P42704|LPPRC_HUMAN	16.6193	12.4994	13.0496	11.1015	15.0335	12.7913	14.1075	12.2531	0.22891	0.742286
sp|P01040|CYTA_HUMAN	12.7871	14.3902	11.9471	14.265	12.8499	12.0969	13.2962	16.0457	0.224805	0.821819
sp|Q99714|HCD2_HUMAN	13.7083	12.1332	15.2203	15.1166	12.4837	11.4889	15.5862	17.5016	0.220507	0.798974
sp|Q53GQ0|DHB12_HUMAN	18.3898	18.3466	18.91	17.3291	18.1893	18.8205	18.4869	18.3394	0.215165	0.55696
sp|Q16877|F264_HUMAN;sp|P16118|F261_HUMAN	13.6202	11.9972	11.0679	16.0095	13.1824	13.1237	13.1054	14.134	0.212672	0.821357
sp|Q9NVR5|KTU_HUMAN	13.0984	12.1454	9.8889	12.8577	10.9425	11.8378	11.5507	14.4562	0.199182	0.840499
sp|Q99426|TBCB_HUMAN	15.2638	16.257	13.2049	11.1664	14.0517	13.8208	13.3184	15.4976	0.199075	0.901016
sp|Q8WZ42|TITIN_HUMAN	16.4826	15.566	18.7336	11.4306	16.9929	16.6878	16.84	12.4636	0.19289	0.803081
sp|P23526|SAHH_HUMAN	15.9949	16.2987	15.4089	10.4238	15.6026	15.2124	15.529	12.5422	0.189983	0.800572
sp|Q12907|LMAN2_HUMAN	12.47	12.0287	14.745	11.5465	12.103	12.2571	13.9582	13.219	0.18679	0.751047
sp|A0JNW5|UH1BL_HUMAN	14.0624	13.0117	13.4011	11.5832	12.4724	15.1142	12.8267	12.3098	0.166173	0.848908
sp|Q8IY37|DHX37_HUMAN	12.0126	11.7912	12.1994	13.6382	12.9934	12.609	12.6077	12.0916	0.16507	0.795521
sp|P27348|1433T_HUMAN	15.2301	16.233	19.287	17.8433	16.4791	16.1872	17.4309	19.1447	0.16211	0.840945
sp|Q15428|SF3A2_HUMAN	12.2739	12.4466	12.3005	14.5294	13.1162	12.0641	13.9249	13.0869	0.160433	0.827514
sp|P29508|SPB3_HUMAN	16.9837	16.8683	17.2866	14.7921	16.3921	16.274	16.8088	17.0809	0.156227	0.840263
sp|A0FGR8|ESYT2_HUMAN	12.9685	12.0891	12.9902	15.5488	12.3724	13.4714	12.2998	16.0771	0.156017	0.772686
sp|Q9NXF1|TEX10_HUMAN	12.4275	12.1614	12.8221	14.4803	13.1892	12.5977	14.6874	12.028	0.152753	0.878766
sp|Q8NF37|PCAT1_HUMAN	16.2935	12.9232	11.5755	13.2007	16.786	11.589	13.5933	12.6099	0.146322	0.853529
sp|Q14318|FKBP8_HUMAN	11.5835	12.6972	12.0895	15.3946	12.6043	11.7101	13.6897	14.3425	0.145443	0.845038
sp|P36542|ATPG_HUMAN	18.2454	18.3275	19.0282	17.68	18.2676	18.4713	18.4018	18.7164	0.144	0.702176
sp|Q9Y3E5|PTH2_HUMAN	12.9249	11.3166	12.3445	12.755	12.8401	12.7624	12.2503	12.0605	0.143083	0.77475
sp|O15234|CASC3_HUMAN	14.138	13.8346	12.7137	15.0003	13.0439	14.0493	12.7289	16.4182	0.13842	0.805363
sp|O14980|XPO1_HUMAN	17.6078	17.8432	16.316	16.8843	17.6699	16.7691	16.9882	17.7704	0.136547	0.77646
sp|P55036|PSMD4_HUMAN	13.4451	12.1503	12.6273	16.6785	13.078	12.4405	12.3982	17.5237	0.134788	0.658588
sp|O43159|RRP8_HUMAN	12.2376	12.7125	12.2987	15.7924	13.3692	13.9269	12.9496	13.3259	0.13261	0.889184
sp|Q96RM1|SPR2F_HUMAN;sp|P35326|SPR2A_HUMAN;sp|P35325|SPR2B_HUMAN;sp|P22532|SPR2D_HUMAN;sp|P22531|SPR2E_HUMAN;sp|Q9BYE4|SPR2G_HUMAN	13.9428	11.5764	12.3232	11.4084	11.3291	12.0762	12.5366	13.8316	0.13067	0.907786
sp|Q9Y4P3|TBL2_HUMAN	13.1846	11.8468	11.8678	15.143	12.8529	12.5284	15.7643	11.4165	0.12998	0.939231
sp|Q14684|RRP1B_HUMAN	15.6208	11.822	13.0024	16.8621	14.8366	14.2504	13.9672	14.7621	0.127228	0.905981
sp|O60832|DKC1_HUMAN	12.8969	12.0653	12.1056	14.4134	14.4477	11.8806	13.7385	11.8713	0.114262	0.914515
sp|P42696|RBM34_HUMAN	12.6879	11.9575	12.6579	15.5728	11.9846	13.686	13.8606	13.7979	0.11323	0.898662
sp|Q9BZF1|OSBL8_HUMAN	15.5917	15.0669	12.3461	14.3885	14.4605	14.4603	14.7142	14.1868	0.107145	0.899096
sp|O15294|OGT1_HUMAN	15.2529	15.5982	12.5429	18.6094	15.5579	16.6264	12.1287	18.1078	0.104382	0.789083
sp|Q9H0S4|DDX47_HUMAN	12.9163	12.4645	11.0866	14.7625	13.4949	12.1511	14.0799	11.9187	0.103697	0.936867
sp|Q9Y2R5|RT17_HUMAN	12.6761	12.0349	13.6057	16.5982	13.2512	13.499	13.1144	15.4516	0.10034	0.872939
sp|Q9P1Y5|CAMP3_HUMAN	18.8709	12.478	19.0199	19.3198	18.9323	18.8162	13.5046	18.8206	0.0962825	0.970872
sp|Q53EZ4|CEP55_HUMAN	13.6066	12.7258	12.1292	13.6279	12.6102	12.3774	14.3445	13.1316	0.0935725	0.904912
sp|Q8NI36|WDR36_HUMAN	12.4501	12.9423	11.8526	13.5587	13.2767	12.3521	12.5512	12.9535	0.082485	0.847423
sp|Q08945|SSRP1_HUMAN	12.4946	13.9164	12.6794	20.3472	15.3468	15.2709	13.5808	15.5547	0.07888	0.965429
sp|P21333|FLNA_HUMAN	17.1084	13.6721	14.3355	12.1339	18.4587	13.0351	13.0389	12.9755	0.064555	0.923554
sp|Q9ULH0|KDIS_HUMAN	14.5502	13.3246	12.8862	12.4758	13.4274	12.7609	14.0535	13.2135	0.0546625	0.925479
sp|P63000|RAC1_HUMAN;sp|P60763|RAC3_HUMAN;sp|P15153|RAC2_HUMAN	11.068	13.3821	15.117	11.8704	12.9073	12.5687	13.4316	12.7455	0.0538975	0.950394
sp|P36969|GPX4_HUMAN	13.1212	11.2454	14.627	16.5342	11.6639	12.4751	12.8753	18.651	0.034395	0.973813
sp|Q14739|LBR_HUMAN	16.4276	16.3251	12.9127	10.5952	17.0451	12.6819	13.8738	12.7868	0.03175	0.981636
sp|O00264|PGRC1_HUMAN	12.1716	14.6284	14.8427	13.6417	14.4786	13.5394	13.1221	14.2649	0.0301575	0.975542
sp|P22102|PUR2_HUMAN	17.5459	17.9843	15.835	17.1455	18.2289	18.8836	11.7952	19.7211	0.0295475	0.984714
sp|Q7L2J0|MEPCE_HUMAN	12.2011	11.9676	11.383	16.9295	12.655	13.1927	13.3547	13.3826	0.0259475	0.984502
sp|Q16186|ADRM1_HUMAN	13.5808	14.5705	13.1949	11.0774	15.3811	11.8907	13.17	12.0597	0.0194625	0.985314
sp|O75569|PRKRA_HUMAN	13.15	13.6972	15.1165	14.3285	12.5267	14.6105	14.3596	14.8527	0.01434	0.974623
sp|P17066|HSP76_HUMAN;sp|P48741|HSP77_HUMAN	15.6415	18.5539	14.6319	22.2809	15.538	16.3051	18.9113	20.401	0.011855	0.994181
sp|Q9H269|VPS16_HUMAN	14.7117	14.7876	13.5463	14.1915	14.3426	14.5167	13.0043	15.3924	0.0047175	0.991387
sp|Q9BYD3|RM04_HUMAN	15.0758	13.3422	15.9445	11.0467	11.0539	14.692	14.4669	15.1807	-0.0039625	0.998347
sp|P53621|COPA_HUMAN	19.0881	19.8057	14.1363	16.8823	18.4463	20.0186	16.1171	15.2993	-0.0077475	0.992482
sp|Q9Y678|COPG1_HUMAN	16.4528	16.7833	17.1167	16.8115	16.342	16.6745	16.1269	17.969	-0.0129725	0.978423
sp|Q8IYB3|SRRM1_HUMAN	11.6757	12.4556	11.3299	19.2654	14.4114	13.7665	14.0389	12.4567	-0.0132925	0.995732
sp|A0A1B0GTU1|ZC11B_HUMAN;sp|O75152|ZC11A_HUMAN	14.0883	12.0319	13.3809	15.6129	13.9065	11.7499	14.3531	15.0424	-0.015525	0.96639
sp|O75947|ATP5H_HUMAN	13.4999	12.5424	13.7184	13.5207	13.3035	12.8281	13.3947	13.6581	-0.024245	0.875182
sp|P16615|AT2A2_HUMAN	18.4698	17.3834	15.706	16.5672	16.7843	18.0912	14.7118	18.3838	-0.0387825	0.964253
sp|Q6P3W7|SCYL2_HUMAN	12.9665	13.1371	17.9298	21.7787	16.2115	14.99	14.6369	19.8133	-0.0400775	0.98094
sp|P36873|PP1G_HUMAN;sp|P62140|PP1B_HUMAN	11.9276	10.7944	16.0792	13.0413	12.8815	11.798	14.9875	12.011	-0.041105	0.948759
sp|P62244|RS15A_HUMAN	12.542	11.9761	11.396	19.5469	13.702	13.0886	13.0341	15.4559	-0.04509	0.975523
sp|P07237|PDIA1_HUMAN	13.8824	13.5648	15.0031	12.16	13.0936	14.1007	14.8881	12.3413	-0.0466725	0.878592
sp|O75489|NDUS3_HUMAN	12.189	13.1195	11.9347	15.079	13.4818	11.5852	14.4476	12.5883	-0.05482	0.965683
sp|P63241|IF5A1_HUMAN;sp|Q9GZV4|IF5A2_HUMAN;sp|Q6IS14|IF5AL_HUMAN	12.3342	13.497	13.4315	14.1768	13.1926	12.9499	12.4437	14.6149	-0.0595975	0.897879
sp|Q7Z353|HDX_HUMAN	17.8413	13.6762	13.2713	17.2556	17.8365	12.4148	13.2984	18.2507	-0.0609775	0.903459
sp|Q13123|RED_HUMAN	13.705	11.5531	13.758	13.161	12.4683	13.8493	12.7656	12.8449	-0.06224	0.943582
sp|P53007|TXTP_HUMAN	18.6046	19.0369	19.6521	18.9489	18.8216	18.3974	19.4891	19.2843	-0.0625425	0.79444
sp|P19474|RO52_HUMAN	20.5072	19.2052	18.5149	16.0129	18.1595	19.3885	18.5743	17.8657	-0.0630275	0.946462
sp|O43447|PPIH_HUMAN	12.1841	11.5098	14.2882	14.7843	12.7685	12.3849	13.4425	13.8885	-0.0705225	0.889296
sp|O95373|IPO7_HUMAN	12.7976	13.6572	12.0495	15.8559	11.8768	12.5986	13.1371	16.446	-0.07545	0.897407
sp|Q9BQ39|DDX50_HUMAN	13.8255	14.0777	12.1129	18.5997	15.2362	13.5992	14.4495	15.0251	-0.076455	0.956963
sp|P38935|SMBP2_HUMAN	13.0324	13.1936	13.0296	14.0493	13.3245	12.158	14.1712	13.3403	-0.07773	0.885179
sp|Q9H0D6|XRN2_HUMAN	17.9055	14.6309	17.0758	19.734	16.6354	17.0479	17.0309	18.3198	-0.0780425	0.935406
sp|Q9NRW3|ABC3C_HUMAN;sp|Q8IUX4|ABC3F_HUMAN;sp|Q96AK3|ABC3D_HUMAN	13.7738	11.4122	14.8768	15.1816	12.1666	15.1549	14.3678	13.2223	-0.0831925	0.953436
sp|Q15517|CDSN_HUMAN	17.7616	15.9811	12.1038	11.7525	14.3864	12.6096	14.4871	15.7743	-0.085415	0.967439
sp|Q9NX24|NHP2_HUMAN	13.6736	11.9223	12.4357	14.6255	12.6574	12.7256	13.307	13.5985	-0.0921675	0.874599
sp|Q06830|PRDX1_HUMAN	17.6053	18.9806	19.3096	19.0713	17.3314	18.4837	18.3838	20.391	-0.0942525	0.859851
sp|Q9Y262|EIF3L_HUMAN	13.5455	12.0048	15.1798	11.529	12.0625	12.6019	14.4452	12.7661	-0.0958425	0.886674
sp|P67775|PP2AA_HUMAN;sp|P62714|PP2AB_HUMAN	15.275	14.7968	14.2515	10.97	11.3051	17.2093	14.3026	12.0563	-0.104992	0.943981
sp|Q13151|ROA0_HUMAN	14.7321	13.059	13.0097	10.9977	14.0239	12.4732	13.1588	11.721	-0.105382	0.773599
sp|P33992|MCM5_HUMAN	12.8025	11.6896	17.3717	17.4795	16.1721	12.8431	13.2378	16.6102	-0.12003	0.944699
sp|Q9P275|UBP36_HUMAN	12.9593	12.7985	12.677	11.9253	12.9255	12.5062	12.6971	11.7095	-0.130453	0.175551
sp|O94906|PRP6_HUMAN	14.5958	12.4107	11.5373	15.0004	13.9219	12.5168	14.657	11.899	-0.137355	0.921478
sp|P28288|ABCD3_HUMAN	12.5096	11.1636	15.2555	13.9433	12.8379	14.09	13.5687	11.8135	-0.140485	0.910786
sp|Q15459|SF3A1_HUMAN	15.2677	13.577	16.2403	20.3828	15.2186	16.6164	14.1036	18.9404	-0.147195	0.906044
sp|Q96N67|DOCK7_HUMAN	15.3519	14.7719	12.4106	13.1932	16.2996	13.2309	12.9608	12.6463	-0.14749	0.809904
sp|Q9UHQ9|NB5R1_HUMAN	13.1209	12.5698	16.5408	10.4663	13.0968	11.6168	14.7226	12.6633	-0.149568	0.873542
sp|P35998|PRS7_HUMAN	15.2679	16.4228	11.3339	13.25	16.5839	12.2086	14.9273	11.9406	-0.153598	0.933069
sp|P82663|RT25_HUMAN	13.2748	12.8154	13.9177	14.9197	12.9666	12.4424	14.0011	14.8875	-0.157455	0.244712
sp|Q9NSD9|SYFB_HUMAN	13.1641	13.0459	13.2797	14.1809	12.6247	13.7762	13.898	12.7376	-0.1585	0.778614
sp|Q9P270|SLAI2_HUMAN	12.6778	13.0004	11.9834	14.841	13.1867	13.9246	12.3524	12.3954	-0.16086	0.848027
sp|Q9Y2X3|NOP58_HUMAN	12.9646	11.8922	13.9919	14.5521	11.9599	13.3932	13.8706	13.5318	-0.161338	0.803081
sp|O75817|POP7_HUMAN	13.2382	13.1707	11.423	14.3289	12.3789	13.3067	12.6777	13.1342	-0.165825	0.78325
sp|P62937|PPIA_HUMAN	12.2485	11.377	16.2922	17.493	12.5638	12.7139	13.7221	17.7399	-0.167735	0.854269
sp|E9PRG8|CK098_HUMAN	12.8256	13.4267	10.993	14.8904	13.2897	12.2718	13.6967	12.1771	-0.175095	0.889434
sp|Q9BSJ8|ESYT1_HUMAN	18.67	17.8575	18.6216	15.8776	16.7074	17.4581	18.5644	17.595	-0.17545	0.831197
sp|Q9UID3|VPS51_HUMAN	15.4472	12.9254	13.3413	14.4472	16.7185	12.7547	13.6468	12.3316	-0.177332	0.819466
sp|P46060|RAGP1_HUMAN	14.9389	11.2521	12.7455	10.6025	13.2096	11.7863	12.2829	11.5415	-0.179695	0.782229
sp|Q8IWX8|CHERP_HUMAN	12.6525	11.0769	17.3504	17.433	13.1591	13.8668	15.9108	14.8456	-0.182622	0.886714
sp|O14730|RIOK3_HUMAN	13.7532	12.761	12.3156	13.0306	12.8301	12.4134	12.8517	13.0325	-0.18318	0.591996
sp|P30153|2AAA_HUMAN;sp|P30154|2AAB_HUMAN	14.5849	12.3123	11.3819	16.7383	14.3743	12.4129	13.7136	13.7808	-0.18397	0.876041
sp|Q9H8Y5|ANKZ1_HUMAN	13.3685	13.1281	11.3422	13.8787	12.2694	12.3747	13.5243	12.7873	-0.190433	0.826113
sp|Q9UNF1|MAGD2_HUMAN	15.5868	16.4004	13.903	17.0249	18.6711	14.4486	13.417	15.5866	-0.197927	0.872712
sp|Q86U38|NOP9_HUMAN	13.0647	12.1067	11.2871	16.6549	13.259	11.8955	13.8353	13.3222	-0.200355	0.878855
sp|Q53H96|P5CR3_HUMAN	12.5779	12.9103	14.8133	13.4426	11.8642	14.9682	12.5381	13.5454	-0.207037	0.833186
sp|O75828|CBR3_HUMAN;sp|P16152|CBR1_HUMAN	15.6579	14.9846	13.2195	11.6594	15.1853	12.4262	13.6098	13.4569	-0.210837	0.831987
sp|P04264|K2C1_HUMAN	27.3739	27.7398	25.3958	27	26.5077	27.2252	25.4178	27.5151	-0.21093	0.536629
sp|P60891|PRPS1_HUMAN;sp|P21108|PRPS3_HUMAN;sp|P11908|PRPS2_HUMAN	13.2528	14.6537	16.2551	13.4856	13.5032	13.172	13.7477	16.3414	-0.220718	0.862735
sp|Q9BQ70|TCF25_HUMAN	12.8943	12.7654	11.5243	17.3143	13.4745	13.778	13.8915	12.465	-0.2223	0.897577
sp|O60830|TI17B_HUMAN	13.3864	11.2445	12.5685	13.146	11.9783	12.3239	12.8942	12.2487	-0.225063	0.717913
sp|P42285|MTREX_HUMAN	12.6346	13.2816	12.8103	17.1687	12.2415	12.865	14.1337	15.7506	-0.226122	0.717685
sp|Q8IX18|DHX40_HUMAN	13.3056	12.9556	12.2692	13.9074	11.9733	14.0941	12.286	13.1652	-0.22974	0.695619
sp|Q99575|POP1_HUMAN	12.2831	12.2462	12.5968	16.4781	13.3532	13.5872	12.2919	13.4407	-0.232808	0.831199
sp|Q5SY16|NOL9_HUMAN	13.1102	12.6515	11.8567	16.1791	13.1265	12.1516	13.3318	14.2037	-0.245982	0.7526
sp|Q7RTV0|PHF5A_HUMAN	13.8731	12.9144	12.0597	15.6939	13.0965	13.3052	13.7152	13.4282	-0.248998	0.785202
sp|O43795|MYO1B_HUMAN	18.0723	16.9129	17.9626	18.788	17.1285	17.9672	16.8376	18.8043	-0.249545	0.653011
sp|Q9H2U1|DHX36_HUMAN	13.7023	11.6452	14.5695	18.9922	14.0153	13.3507	14.0716	16.4643	-0.251837	0.794418
sp|Q8TF21|ANR24_HUMAN	16.9874	12.399	12.1244	17.2242	16.3141	15.0466	14.1531	12.2126	-0.252108	0.894143
sp|Q8WUM4|PDC6I_HUMAN	13.2757	13.473	11.9458	15.2106	11.9934	12.478	13.7792	14.6372	-0.254302	0.744262
sp|Q92888|ARHG1_HUMAN	12.5185	11.9469	13.2161	15.1401	12.2173	12.9088	11.462	15.2145	-0.25473	0.683015
sp|P22735|TGM1_HUMAN	13.3106	15.0504	12.059	13.3704	14.2248	11.7628	12.7847	13.9814	-0.259142	0.814346
sp|P31040|SDHA_HUMAN	14.8871	16.4081	14.1671	16.2058	13.3174	14.7054	18.303	14.2683	-0.268468	0.866742
sp|P61981|1433G_HUMAN	13.1572	12.6441	15.6937	14.9128	12.5093	13.6491	13.9603	15.2079	-0.270278	0.67984
sp|Q99832|TCPH_HUMAN	16.5905	16.8078	12.9438	10.6337	13.3645	13.1971	16.3519	12.9651	-0.274295	0.890372
sp|Q9NW13|RBM28_HUMAN	12.6677	12.2855	11.9726	17.5014	13.0936	13.8935	13.1778	13.1596	-0.275665	0.854178
sp|Q96A33|CCD47_HUMAN	13.221	12.0669	12.2376	15.4548	13.4199	13.6014	12.8189	12.0173	-0.280705	0.813274
sp|Q6UN15|FIP1_HUMAN	12.0765	12.6248	12.5123	15.6865	11.7448	12.7058	13.418	13.8926	-0.284738	0.648958
sp|P21796|VDAC1_HUMAN	14.5607	11.8978	14.1076	13.1154	12.9894	13.7212	13.375	12.4516	-0.286075	0.722318
sp|Q5JTW2|CEP78_HUMAN	12.8466	12.8361	12.2771	15.6262	12.4629	13.3982	13.5944	12.9557	-0.293683	0.756678
sp|Q86WJ1|CHD1L_HUMAN	13.4397	13.218	13.363	15.0198	11.9879	12.7556	13.7954	15.304	-0.299385	0.537378
sp|Q96GA3|LTV1_HUMAN	11.7212	12.3099	11.6977	15.9718	12.5323	12.3888	12.7176	12.8131	-0.31219	0.768699
sp|Q8NCA5|FA98A_HUMAN	13.4647	12.58	12.0661	17.3738	12.5729	13.6347	14.1959	13.8293	-0.31297	0.817828
sp|Q5T653|RM02_HUMAN	14.1504	12.7205	11.852	14.1093	12.477	12.3928	13.813	12.8932	-0.31404	0.723527
sp|Q13637|RAB32_HUMAN;sp|O14966|RAB7L_HUMAN;sp|P57729|RAB38_HUMAN	12.782	15.6514	16.5146	14.5921	13.3734	15.2809	15.9095	13.7129	-0.315873	0.39607
sp|Q01780|EXOSX_HUMAN	16.4136	11.0894	12.6999	19.5466	13.549	14.2658	14.469	16.2014	-0.316072	0.859353
sp|Q9UI10|EI2BD_HUMAN	13.4096	11.9902	12.7352	15.6485	12.7702	13.2446	13.2477	13.2521	-0.317238	0.716589
sp|Q9BRZ2|TRI56_HUMAN	12.4319	13.3952	12.3677	14.0006	12.2568	12.0723	13.4557	13.0696	-0.335245	0.572526
sp|Q9NYF8|BCLF1_HUMAN	13.0836	12.1823	11.2958	16.7812	12.4675	11.8791	14.1618	13.474	-0.340113	0.805255
sp|P81605|DCD_HUMAN	18.5974	20.1755	18.3733	18.4156	17.6445	19.3689	17.5778	19.5137	-0.364222	0.510214
sp|Q9H3S7|PTN23_HUMAN	17.2558	13.3768	11.6573	12.0596	14.285	13.138	13.0864	12.3798	-0.36504	0.722346
sp|Q15738|NSDHL_HUMAN	12.7919	12.7705	15.0531	10.822	12.5443	12.5109	12.9708	11.9424	-0.36729	0.615175
sp|P06702|S10A9_HUMAN	18.5865	19.36	19.3941	19.3124	18.8517	17.4957	18.5615	20.2739	-0.367567	0.595399
sp|P06748|NPM_HUMAN	17.6089	13.0484	18.836	16.5452	16.3553	12.9452	17.4185	17.8367	-0.370695	0.595675
sp|P78346|RPP30_HUMAN	12.4987	12.8571	16.1385	16.9069	15.1159	13.9462	14.3365	13.5178	-0.371213	0.802697
sp|P46459|NSF_HUMAN	13.6123	12.9176	12.4116	14.4274	12.494	13.4944	13.1828	12.6932	-0.376173	0.587126
sp|Q93077|H2A1C_HUMAN;sp|Q7L7L0|H2A3_HUMAN;sp|P04908|H2A1B_HUMAN;sp|Q96QV6|H2A1A_HUMAN;sp|P16104|H2AX_HUMAN	12.5856	13.5284	12.2339	14.7296	12.3347	13.2798	12.9349	13.0135	-0.37865	0.503108
sp|O43172|PRP4_HUMAN	12.5198	13.8221	11.451	15.9309	13.6496	11.394	14.1247	13.0242	-0.382813	0.796591
sp|P17812|PYRG1_HUMAN	12.2521	12.8222	13.5392	15.877	15.1187	14.0331	12.8576	10.8661	-0.403735	0.827387
sp|Q08J23|NSUN2_HUMAN	14.1156	10.9966	14.249	19.6113	12.4749	10.998	14.7133	19.1597	-0.406642	0.434486
sp|Q8WVV4|POF1B_HUMAN	18.1029	13.0857	12.3001	11.6234	13.0503	13.2715	13.7784	13.3646	-0.411835	0.811671
sp|P60660|MYL6_HUMAN;sp|P14649|MYL6B_HUMAN	13.8963	14.8072	15.2748	15.6108	12.7013	15.1664	14.6308	15.4387	-0.412925	0.301417
sp|Q6ZVX7|FBX50_HUMAN	11.9643	14.224	12.5384	14.3273	11.5004	12.4585	11.9294	15.4818	-0.420965	0.533755
sp|Q86UY6|NAA40_HUMAN	11.3959	12.7827	13.813	13.8607	12.3446	12.5082	12.9963	12.3188	-0.4211	0.481336
sp|Q8WXA9|SREK1_HUMAN	12.4553	14.079	13.293	16.3866	13.5814	13.3728	13.4862	14.0872	-0.421567	0.603708
sp|Q15286|RAB35_HUMAN	12.5098	11.925	16.4765	11.7762	11.8512	13.2463	12.9257	12.9774	-0.421715	0.735401
sp|P15924|DESP_HUMAN	21.214	18.3531	15.3054	16.9298	18.1949	18.6966	14.2152	19.0047	-0.422712	0.721785
sp|O43290|SNUT1_HUMAN	12.7026	12.2407	10.6326	16.9658	12.7846	12.9752	13.2758	11.8102	-0.42396	0.815806
sp|Q96DG6|CMBL_HUMAN	16.7952	17.3867	17.926	11.8972	16.5672	15.8892	13.2345	16.6154	-0.424712	0.841922
sp|P0CG47|UBB_HUMAN	24.8402	26.0537	24.4209	24.5746	25.4284	25.3288	23.1317	24.288	-0.42813	0.358854
sp|Q6ZN18|AEBP2_HUMAN	13.8266	12.1533	11.0905	17.2484	12.3887	13.5167	14.1214	12.5647	-0.431803	0.81493
sp|P23246|SFPQ_HUMAN	17.6842	12.9697	12.2952	17.3848	16.3958	12.219	13.3649	16.6221	-0.43302	0.463243
sp|Q9Y3Z3|SAMH1_HUMAN	15.5527	12.609	12.4145	12.4243	12.5688	14.435	12.2616	11.9769	-0.439575	0.686219
sp|P08195|4F2_HUMAN	12.1782	12.9767	16.0438	15.4616	13.3476	11.6525	14.8113	15.0399	-0.452268	0.490557
sp|P61626|LYSC_HUMAN	16.2462	17.3412	12.1318	15.0518	13.6481	15.9481	13.7454	15.6144	-0.453758	0.664949
sp|Q9HC36|MRM3_HUMAN	13.1015	11.6526	11.8038	16.5875	12.4508	13.3422	13.6653	11.8703	-0.45417	0.786243
sp|Q9NVS9|PNPO_HUMAN	12.1142	15.6681	13.0031	16.082	12.8907	13.283	12.0854	16.7247	-0.4709	0.572215
sp|Q8N5C6|SRBD1_HUMAN	12.7385	12.6592	12.4834	15.2774	13.4524	12.1571	14.1672	11.4743	-0.476877	0.716669
sp|O95573|ACSL3_HUMAN	17.8578	12.7637	11.5633	11.3379	13.3272	12.2903	13.0198	12.9524	-0.483232	0.757711
sp|P52292|IMA1_HUMAN	19.3109	18.5553	19.1853	19.1186	18.0077	18.6416	18.9812	18.5905	-0.487287	0.202235
sp|Q96MU7|YTDC1_HUMAN	11.6352	13.5922	12.8926	13.0495	12.9087	12.0405	12.1073	12.1124	-0.50015	0.474976
sp|Q9HDC5|JPH1_HUMAN	13.2411	12.8007	11.3064	15.4235	12.9489	13.3507	12.3431	12.1192	-0.50244	0.641391
sp|P61158|ARP3_HUMAN	13.1397	11.9422	12.2737	14.6688	12.0365	12.5474	13.5421	11.8803	-0.504527	0.618147
sp|Q9BUJ2|HNRL1_HUMAN	16.1089	13.2413	16.7693	18.7862	16.6862	16.1029	14.1206	15.9659	-0.50751	0.73532
sp|Q9NY93|DDX56_HUMAN	14.1914	12.412	12.8172	11.9641	12.3129	12.1905	12.6348	12.1838	-0.515665	0.348418
sp|Q15046|SYK_HUMAN	12.7476	13.5738	12.0112	16.126	12.4086	13.0728	13.8437	13.0373	-0.52404	0.638707
sp|P52565|GDIR1_HUMAN	12.8188	14.4328	15.4223	11.8618	12.8563	12.7685	14.2052	12.6077	-0.524502	0.415033
sp|Q8NC51|PAIRB_HUMAN	19.0599	12.6793	16.2565	20.1735	18.0986	12.5088	15.3151	20.1252	-0.530412	0.118382
sp|Q8IYT4|KATL2_HUMAN	15.8697	16.1331	12.5946	15.253	12.8692	15.5019	13.3942	15.9507	-0.533623	0.58888
sp|Q9NRW1|RAB6B_HUMAN;sp|P20340|RAB6A_HUMAN	12.4774	13.4966	15.0107	13.0023	12.9765	12.9526	13.3889	12.5338	-0.533805	0.305921
sp|Q99459|CDC5L_HUMAN	13.0805	12.5585	13.6707	19.8216	13.1198	12.0799	14.3084	17.4856	-0.534398	0.466491
sp|Q13242|SRSF9_HUMAN	15.7304	11.9883	16.4537	18.3274	16.4538	13.3444	15.2468	15.2267	-0.556988	0.619059
sp|O75688|PPM1B_HUMAN	20.2709	16.8139	18.9992	21.9048	18.4509	16.4544	18.9233	21.8818	-0.569592	0.271106
sp|Q6P1M0|S27A4_HUMAN	16.2726	12.0322	10.9775	15.0434	13.2471	11.459	13.8433	13.4862	-0.57249	0.678556
sp|P43686|PRS6B_HUMAN	16.5188	16.2887	14.9601	16.1748	15.4066	12.6553	16.691	16.8833	-0.576523	0.657685
sp|P62861|RS30_HUMAN	12.7595	12.6214	12.3864	17.2973	12.8638	12.1724	13.7238	13.9975	-0.576757	0.59807
sp|O00567|NOP56_HUMAN	13.1585	12.5245	12.5177	16.1883	12.7237	12.4891	13.5744	13.2784	-0.580875	0.537999
sp|Q86V81|THOC4_HUMAN	12.8995	12.6726	12.0452	17.6335	12.9821	12.7529	14.3067	12.8772	-0.582997	0.720497
sp|O15226|NKRF_HUMAN	16.0451	13.8656	12.9491	19.5764	15.9049	15.4141	12.685	16.0591	-0.593282	0.614346
sp|P78362|SRPK2_HUMAN	12.7102	12.619	12.2672	16.1994	12.9195	13.2742	12.9153	12.3065	-0.59506	0.62737
sp|P05089|ARGI1_HUMAN	17.427	16.7371	12.8239	12.6803	15.9862	16.0882	12.8351	12.3556	-0.600808	0.148678
sp|P14866|HNRPL_HUMAN	13.2163	11.1132	13.6839	15.7337	11.9598	13.1562	12.7146	13.508	-0.602128	0.560194
sp|Q01082|SPTB2_HUMAN	17.5492	12.9816	12.2283	12.118	12.6372	13.9249	12.5849	13.3187	-0.60283	0.70502
sp|Q9Y221|NIP7_HUMAN	12.7266	12.9567	13.6335	14.5634	13.375	12.1193	13.6548	12.3173	-0.603475	0.406501
sp|Q9H223|EHD4_HUMAN	15.2537	16.2255	10.7214	11.154	12.647	12.002	13.3736	12.8604	-0.617913	0.734398
sp|P26599|PTBP1_HUMAN	16.9369	17.6269	16.5003	21.7401	16.2786	16.7124	18.4011	18.8953	-0.629233	0.564403
sp|Q6PCB5|RSBNL_HUMAN	13.5818	12.4151	12.936	16.1332	13.013	12.8051	13.2955	13.4139	-0.63466	0.4484
sp|Q92616|GCN1_HUMAN	19.2339	14.7339	13.51	13.1611	15.8593	13.3101	14.0201	14.9016	-0.636947	0.609671
sp|O75934|SPF27_HUMAN	12.7367	12.9131	13.1961	16.2892	12.3247	13.0894	14.3983	12.7638	-0.639697	0.574367
sp|Q15393|SF3B3_HUMAN	19.9635	19.0089	22.3087	21.3305	19.8943	20.6793	18.4768	21.0017	-0.63987	0.61757
sp|P82912|RT11_HUMAN	12.9441	13.1142	12.6836	14.5901	12.1885	13.524	13.3222	11.7369	-0.640108	0.481317
sp|O00178|GTPB1_HUMAN	11.3127	12.8666	13.2923	17.0712	13.4652	12.7032	12.6557	13.1542	-0.641137	0.643507
sp|Q9UJS0|CMC2_HUMAN	17.0436	15.7394	15.9997	20.6531	16.2935	17.5772	18.6197	14.3692	-0.644013	0.770026
sp|Q02413|DSG1_HUMAN	19.8903	19.7922	18.6964	18.7085	17.7049	18.9074	17.968	19.9257	-0.645345	0.425438
sp|P46087|NOP2_HUMAN	16.1252	11.9876	11.3787	19.7488	12.6411	13.7827	13.6842	16.5356	-0.64913	0.705827
sp|Q6IAN0|DRS7B_HUMAN	13.2117	13.2004	13.2449	12.5913	13.3403	11.721	12.3083	12.2691	-0.652385	0.160565
sp|Q9Y487|VPP2_HUMAN	13.1661	12.0248	17.1626	12.1515	12.9594	12.5863	13.9131	12.3244	-0.680453	0.491465
sp|P57737|CORO7_HUMAN	12.5038	12.6323	14.136	14.7119	12.2329	13.0456	13.3087	12.6371	-0.68989	0.281549
sp|Q04917|1433F_HUMAN	13.2546	12.1649	15.7568	14.1353	13.2696	13.3273	13.5762	12.3656	-0.693233	0.440031
sp|O00566|MPP10_HUMAN	13.5562	14.1016	13.2748	12.7438	11.8088	12.4325	13.542	13.0925	-0.70015	0.315586
sp|Q9P015|RM15_HUMAN	13.6391	11.8351	13.9212	14.4598	12.6516	12.87	12.7501	12.7793	-0.701065	0.32494
sp|Q9UNQ2|DIM1_HUMAN	13.3018	15.8452	16.2216	14.9251	14.3697	15.2547	14.0593	13.7648	-0.711332	0.370072
sp|Q9BZE4|NOG1_HUMAN	11.6042	12.4367	12.3711	18.6487	14.2119	12.7609	13.2991	11.9388	-0.712505	0.751888
sp|P25325|THTM_HUMAN	12.7764	13.65	13.5523	12.4998	12.3983	12.211	13.5049	11.5081	-0.714025	0.105305
sp|Q9H307|PININ_HUMAN	11.6772	13.689	13.1633	16.7082	12.0079	12.4292	14.2088	13.7324	-0.714865	0.482598
sp|Q9Y5Q8|TF3C5_HUMAN	12.4224	12.6666	12.9649	15.7439	12.653	13.1087	12.6678	12.5072	-0.715258	0.464105
sp|Q96I24|FUBP3_HUMAN	12.3691	12.5027	12.2568	16.3536	13.4117	11.1656	13.1962	12.8396	-0.717295	0.554734
sp|Q16610|ECM1_HUMAN	15.5575	12.6632	11.7473	13.0371	12.2672	12.7558	11.7978	13.3098	-0.71862	0.464034
sp|Q9Y3B7|RM11_HUMAN	12.8291	12.7265	14.1387	14.0828	11.4055	12.8774	13.1348	13.4694	-0.722507	0.119821
sp|Q9Y5J1|UTP18_HUMAN	13.6623	12.3345	12.2762	15.9443	13.7991	12.7911	12.8596	11.8361	-0.732868	0.562531
sp|Q86VM9|ZCH18_HUMAN	13.4433	11.8227	12.4331	16.9347	11.5957	12.9004	13.186	14.0048	-0.736698	0.50732
sp|O15381|NVL_HUMAN	14.626	12.2115	12.1734	17.3173	11.5297	12.6949	14.59	14.5438	-0.742462	0.61501
sp|Q9NZ01|TECR_HUMAN	12.278	17.3627	19.2462	16.4328	15.9593	16.9144	17.5851	11.8457	-0.753808	0.689951
sp|P10321|HLAC_HUMAN;sp|P01893|HLAH_HUMAN;sp|P04439|HLAA_HUMAN	13.619	14.4903	19.1162	15.8018	14.8236	13.6816	15.4109	16.0738	-0.759355	0.527168
sp|O00139|KIF2A_HUMAN	14.9435	12.9954	13.0358	16.9972	14.4192	12.3398	13.3732	14.7944	-0.76133	0.245401
sp|O14964|HGS_HUMAN	17.5406	13.3394	14.1409	13.2246	13.7986	13.9496	14.2171	13.2272	-0.763243	0.501687
sp|Q96B26|EXOS8_HUMAN	11.8133	13.0075	15.4177	14.5072	12.0608	12.9242	13.4143	13.2858	-0.765175	0.236805
sp|P20042|IF2B_HUMAN	12.5291	14.0972	13.3393	15.7884	13.136	13.011	13.5944	12.9325	-0.770027	0.399035
sp|Q16891|MIC60_HUMAN	16.9946	12.4891	13.1176	16.9511	15.241	13.2162	12.471	15.5371	-0.771757	0.255583
sp|Q8TDD1|DDX54_HUMAN	15.4921	13.2292	12.4139	17.8117	15.0384	13.8759	13.1417	13.7823	-0.777138	0.536661
sp|O00422|SAP18_HUMAN	12.6026	13.6957	12.1705	15.379	13.2004	11.2617	13.6573	12.5916	-0.784192	0.517588
sp|P05109|S10A8_HUMAN	19.639	17.5706	17.9405	18.4873	19.3569	17.6826	13.8818	19.5233	-0.798202	0.527947
sp|Q06787|FMR1_HUMAN	14.155	14.7214	12.3492	12.8022	12.9112	12.4608	13.4307	12.027	-0.79948	0.335989
sp|Q96GM8|TOE1_HUMAN	13.182	13.4525	12.6447	16.1372	12.3266	12.2214	14.378	13.288	-0.800575	0.460816
sp|Q5T9A4|ATD3B_HUMAN	17.0613	18.3787	17.0324	21.742	15.6896	18.7434	19.3848	17.1794	-0.80433	0.621358
sp|Q9UMS4|PRP19_HUMAN	16.986	16.1802	11.9761	20.3064	16.5329	16.0421	15.2851	14.2907	-0.8245	0.697867
sp|P62249|RS16_HUMAN	12.2984	13.4623	15.8798	21.472	13.5539	14.5945	13.8102	17.8275	-0.831628	0.54221
sp|Q13310|PABP4_HUMAN	13.9571	12.4027	12.506	19.5272	14.9161	12.6358	14.1645	13.3413	-0.833828	0.675979
sp|Q9UJV9|DDX41_HUMAN	12.935	12.3295	12.6058	18.4767	14.198	12.8716	13.8278	12.0785	-0.842795	0.681102
sp|P55060|XPO2_HUMAN	18.0134	18.1559	16.0342	16.4819	16.8401	15.8237	15.5147	17.1266	-0.8451	0.267459
sp|O95816|BAG2_HUMAN	18.0141	20.0969	20.633	18.9051	19.5778	15.958	18.8639	19.8549	-0.84861	0.564456
sp|P09211|GSTP1_HUMAN	15.379	16.7342	17.1269	16.1918	13.0464	16.9204	16.0058	15.9779	-0.870373	0.217267
sp|Q15233|NONO_HUMAN	18.3928	17.9781	16.2861	19.6532	16.7461	18.6546	17.1038	16.305	-0.87519	0.445626
sp|O00232|PSD12_HUMAN	15.3447	15.9863	11.5678	15.0866	15.029	12.9513	12.7766	13.69	-0.88461	0.395406
sp|P48651|PTSS1_HUMAN	12.5197	13.9978	12.656	14.9254	12.5574	11.5063	13.6274	12.8461	-0.890427	0.362927
sp|Q7L2E3|DHX30_HUMAN	17.2311	12.5158	14.7007	20.2177	14.839	15.969	13.9563	16.3335	-0.891855	0.612733
sp|Q9Y3Y2|CHTOP_HUMAN	13.0631	12.2721	16.2118	14.5193	14.064	12.3156	13.8264	12.2782	-0.895505	0.365575
sp|Q13595|TRA2A_HUMAN	12.545	11.4588	15.5119	15.8493	11.3501	13.6416	13.9078	12.8014	-0.91601	0.46856
sp|Q12874|SF3A3_HUMAN	15.3272	16.1948	13.3532	12.2443	12.3676	15.531	12.6629	12.8841	-0.918472	0.306959
sp|Q9BYN8|RT26_HUMAN	12.7977	13.2409	14.5326	16.0542	12.7379	13.7244	12.4314	14.0546	-0.919245	0.259519
sp|Q8NHQ9|DDX55_HUMAN	13.3326	13.1231	12.0668	15.1875	12.5232	12.8151	12.8402	11.8368	-0.923673	0.368074
sp|P62847|RS24_HUMAN	14.6653	11.6256	13.5881	19.9973	13.4016	13.0007	13.9627	15.7737	-0.934423	0.500723
sp|P62318|SMD3_HUMAN	13.0494	13.1914	14.4911	18.912	13.0527	12.351	14.632	15.8401	-0.942	0.293965
sp|Q9Y3U8|RL36_HUMAN	13.6628	13.6198	13.1473	20.6589	13.7201	12.9326	14.8959	15.7652	-0.943717	0.551687
sp|O76021|RL1D1_HUMAN	12.7963	12.1377	11.4798	17.976	13.2219	13.611	12.2331	11.5239	-0.949953	0.642523
sp|Q96P63|SPB12_HUMAN	16.0524	15.9049	14.3543	12.9612	12.5705	14.124	13.8736	14.896	-0.952198	0.465491
sp|P48634|PRC2A_HUMAN	12.2926	12.981	13.8592	16.8957	13.2037	12.3076	12.9306	13.7731	-0.953367	0.333832
sp|A6NHQ2|FBLL1_HUMAN	13.8777	13.9985	16.5605	10.8974	12.0306	13.3216	12.9615	13.193	-0.956843	0.496308
sp|Q99417|MYCBP_HUMAN	12.8125	12.4057	11.667	15.6309	13.0728	11.9001	12.0534	11.6606	-0.95729	0.418614
sp|Q08554|DSC1_HUMAN	17.7368	16.6814	17.4167	16.5194	16.3445	17.2209	13.8417	17.1153	-0.957942	0.403429
sp|P07900|HS90A_HUMAN	16.9575	18.1543	17.6543	18.1504	17.5346	16.0405	16.1406	17.3585	-0.96056	0.195945
sp|Q16630|CPSF6_HUMAN	12.6406	11.7929	12.6243	17.5072	13.6684	12.585	12.7243	11.7308	-0.964108	0.592825
sp|O75400|PR40A_HUMAN	13.9237	11.9664	13.4317	18.4741	13.7245	13.5821	13.2811	13.3432	-0.966235	0.553095
sp|P46020|KPB1_HUMAN	13.185	13.2492	14.3478	13.4521	12.9065	11.1504	12.7792	13.5045	-0.973397	0.15392
sp|P08238|HS90B_HUMAN	20.7689	22.0605	20.9956	22.4707	21.2313	19.4257	19.8679	21.8688	-0.975497	0.227318
sp|P14625|ENPL_HUMAN	16.1983	15.7227	11.6577	10.9692	12.2223	11.1533	14.2162	13.0316	-0.981105	0.64241
sp|Q99623|PHB2_HUMAN	13.4457	17.1567	18.9365	14.0803	13.5084	16.9665	13.1976	16.0168	-0.9825	0.594506
sp|Q9P035|HACD3_HUMAN	15.214	13.8459	15.7623	11.5988	13.0029	12.9737	12.9474	13.545	-0.988037	0.419631
sp|P50991|TCPD_HUMAN	18.8933	18.1582	18.4652	18.3919	16.0752	17.6873	18.6897	17.5029	-0.988402	0.226633
sp|P35232|PHB_HUMAN	15.5538	16.6982	15.9921	14.7416	13.4265	17.0663	14.2446	14.2831	-0.991287	0.184262
sp|P39019|RS19_HUMAN	12.9205	11.7701	12.237	21.3803	13.6868	14.2683	12.9414	13.4358	-0.993895	0.701283
sp|Q15750|TAB1_HUMAN	19.346	17.0572	20.1767	20.5752	16.0995	19.7068	20.4217	16.9481	-0.994762	0.553371
sp|P31944|CASPE_HUMAN	17.8424	18.1619	16.3702	12.4644	16.7108	17.8701	13.713	12.5475	-0.999383	0.198876
sp|Q9Y3D9|RT23_HUMAN	13.2506	11.8916	15.0638	16.8062	14.5162	13.0545	12.4271	13.0069	-1.00188	0.497481
sp|Q5T749|KPRP_HUMAN	22.3031	21.0306	13.8607	17.5384	17.5986	20.5041	13.3718	19.2489	-1.00237	0.508815
sp|Q2NL82|TSR1_HUMAN	15.173	15.2003	11.4533	18.0424	12.5318	13.2409	14.9298	15.1556	-1.00275	0.553118
sp|Q13613|MTMR1_HUMAN	13.3778	12.4058	11.8425	19.491	14.3555	12.6637	13.4908	12.5923	-1.00369	0.647984
sp|O60784|TOM1_HUMAN	12.9221	12.4245	13.1251	16.4461	12.4214	12.9002	13.2477	12.3245	-1.006	0.411808
sp|Q9Y2W1|TR150_HUMAN	13.8625	13.7293	12.7775	16.2685	11.9716	13.3328	13.4619	13.8138	-1.01443	0.250268
sp|Q14137|BOP1_HUMAN	13.654	13.3524	14.9747	16.2313	11.9689	14.0205	13.4917	14.5145	-1.05419	0.164862
sp|Q6IQ22|RAB12_HUMAN	12.9834	15.2675	16.2461	11.1866	12.7802	12.652	12.7197	13.3142	-1.05436	0.467764
sp|P56537|IF6_HUMAN	13.6335	11.8442	15.6109	16.0765	13.1056	12.8774	13.7058	13.25	-1.05654	0.298212
sp|Q7Z417|NUFP2_HUMAN	13.3463	13.1323	12.5952	16.3449	12.3399	12.2939	13.3432	13.2097	-1.058	0.276445
sp|Q92499|DDX1_HUMAN	18.0524	12.065	17.5208	20.6518	16.6138	13.1609	16.1409	18.1333	-1.06027	0.259752
sp|Q13610|PWP1_HUMAN	12.7607	12.7756	13.5556	17.3944	10.969	13.9502	14.3102	13.0154	-1.06036	0.469989
sp|Q5C9Z4|NOM1_HUMAN	17.1122	12.7383	13.3628	11.7667	12.2227	13.6294	13.4868	11.3832	-1.06447	0.473385
sp|Q9P258|RCC2_HUMAN	15.9163	14.0728	14.7485	18.9486	15.7979	11.2125	16.7429	15.6187	-1.07852	0.450158
sp|Q9Y6Y0|NS1BP_HUMAN	12.3217	12.7934	12.2771	16.9014	12.2339	12.9512	12.3746	12.4103	-1.08089	0.412254
sp|Q9Y2R9|RT07_HUMAN	16.9957	12.5398	17.0957	16.6682	12.2946	17.4222	12.5363	16.7059	-1.08509	0.665761
sp|P62995|TRA2B_HUMAN	12.46	12.4449	15.5807	16.6867	12.9387	13.5619	13.4455	12.8457	-1.09515	0.412784
sp|O75122|CLAP2_HUMAN	11.9293	14.2006	15.1847	17.8437	12.6885	12.6888	13.1321	16.2422	-1.10168	0.179398
sp|Q14974|IMB1_HUMAN	16.9838	17.075	18.4397	17.5116	15.3216	15.5156	17.143	17.5541	-1.11895	0.0659342
sp|Q6UWP8|SBSN_HUMAN	18.2601	17.7904	17.8891	14.7652	16.3333	16.4688	16.0235	15.3989	-1.12007	0.15886
sp|P62280|RS11_HUMAN	15.3231	17.4831	21.3082	23.0616	18.0392	17.2714	17.0814	20.224	-1.13997	0.510638
sp|P08579|RU2B_HUMAN	12.7957	15.1166	15.6974	17.1191	12.5031	13.5518	13.2393	16.8432	-1.14785	0.119342
sp|Q96JB3|HIC2_HUMAN	15.4384	15.2087	13.194	16.6903	12.8742	15.7973	14.3284	12.9253	-1.15156	0.405617
sp|Q8WTT2|NOC3L_HUMAN	12.1094	12.2847	11.726	17.8956	11.0115	12.4536	13.0318	12.9046	-1.15356	0.461641
sp|Q8N1G4|LRC47_HUMAN	12.9568	12.0399	15.6102	14.9365	12.0318	14.3541	12.5522	11.9889	-1.15411	0.425843
sp|Q9BQ67|GRWD1_HUMAN	11.5979	13.9398	12.7357	18.3203	11.9072	12.0531	13.4893	14.5007	-1.16088	0.352561
sp|Q5SWX8|ODR4_HUMAN	14.3981	14.9339	12.8608	12.8007	12.6822	12.4159	13.0323	12.1928	-1.16756	0.143959
sp|Q04721|NOTC2_HUMAN	17.2045	12.9951	11.9834	14.3941	13.9142	11.7327	13.8531	12.3776	-1.17488	0.362962
sp|Q13835|PKP1_HUMAN	16.8002	15.3079	15.702	14.6784	12.9871	14.468	14.0726	16.2522	-1.17715	0.367419
sp|Q9UII4|HERC5_HUMAN	17.2364	15.8066	16.4413	17.18	15.1447	15.144	16.1427	15.5182	-1.17865	0.0671696
sp|Q9Y224|RTRAF_HUMAN	14.7927	12.8011	17.3261	18.5346	12.8318	12.9242	15.2998	17.6707	-1.18198	0.103408
sp|P12273|PIP_HUMAN	17.5656	17.7846	14.9503	14.499	15.3435	15.8391	13.9292	14.939	-1.1872	0.142281
sp|O95470|SGPL1_HUMAN	13.5477	13.2838	12.2341	16.555	11.332	12.0454	12.6868	14.7901	-1.19156	0.133701
sp|P49756|RBM25_HUMAN	15.2625	13.1819	12.3163	20.9707	11.7625	14.5738	12.9373	17.6789	-1.19474	0.419877
sp|Q5VTQ0|TT39B_HUMAN	13.2127	16.2213	12.7418	16.1901	13.5952	11.2078	12.1339	16.5654	-1.21591	0.414502
sp|P46783|RS10_HUMAN	11.3013	12.4529	16.1994	20.3576	11.7187	15.3912	13.3129	15.0174	-1.21769	0.551232
sp|P54136|SYRC_HUMAN	16.2158	14.8522	16.873	19.2973	14.3338	16.2356	16.7179	15.0564	-1.22367	0.385246
sp|O95755|RAB36_HUMAN	15.6455	17.0252	14.5274	10.2599	13.995	12.3059	13.5122	12.7482	-1.22413	0.468353
sp|O15371|EIF3D_HUMAN	12.2093	12.9452	12.9235	16.3511	12.02	12.2997	12.6008	12.5804	-1.23204	0.243774
sp|Q8WXF1|PSPC1_HUMAN	16.1767	15.477	12.9396	11.949	11.8941	12.5047	14.2595	12.9467	-1.23435	0.445449
sp|O43318|M3K7_HUMAN	18.9597	17.6559	18.2898	18.369	15.7201	18.391	17.4718	16.7506	-1.23523	0.232432
sp|Q05519|SRS11_HUMAN	12.8129	14.1683	12.1485	16.8699	11.807	11.9988	13.374	13.7801	-1.25989	0.269213
sp|Q9Y383|LC7L2_HUMAN	12.7127	13.876	11.9481	20.253	12.7752	13.9519	14.0832	12.9389	-1.26018	0.586681
sp|P13804|ETFA_HUMAN	15.2121	13.46	15.6781	11.9141	12.1939	12.6642	13.5498	12.7959	-1.26514	0.232927
sp|Q9NQT4|EXOS5_HUMAN	12.1693	13.8594	15.1846	17.3507	13.3355	13.3086	13.3594	13.4625	-1.2745	0.31744
sp|Q96H79|ZCCHL_HUMAN	15.5916	16.1662	17.0515	14.5959	12.3428	16.0035	13.4904	16.4613	-1.27683	0.397843
sp|O75494|SRS10_HUMAN	12.7638	12.3748	14.7321	17.4076	12.597	12.7152	13.759	13.0884	-1.27971	0.309506
sp|Q5RKV6|EXOS6_HUMAN	13.0983	15.9866	17.3254	18.1467	15.6325	14.423	14.5935	14.7875	-1.28011	0.40517
sp|Q8IZ69|TRM2A_HUMAN	13.6544	12.8082	15.1801	15.7785	12.9508	12.5826	14.96	11.7699	-1.28947	0.252883
sp|O75396|SC22B_HUMAN	12.783	15.6562	15.3608	14.3672	12.8113	14.3371	13.3831	12.4715	-1.29105	0.0687028
sp|P11940|PABP1_HUMAN	17.9576	15.9011	14.169	22.2722	14.9324	18.5326	16.3928	15.2651	-1.29422	0.612787
sp|P05388|RLA0_HUMAN;sp|Q8NHW5|RLA0L_HUMAN	22.6911	22.649	23.4343	22.2781	20.6622	21.4401	21.3687	22.3996	-1.29548	0.0854172
sp|Q9H0A0|NAT10_HUMAN	13.8876	13.5822	12.684	17.1919	12.4413	12.9123	12.473	14.3301	-1.29725	0.111495
sp|P45880|VDAC2_HUMAN	20.0956	20.3448	20.3154	18.6317	18.4207	18.4522	18.5404	18.7296	-1.31117	0.0690381
sp|Q6DKI1|RL7L_HUMAN	12.4063	14.5156	14.5172	16.5175	13.3463	12.8429	13.7361	12.7704	-1.31525	0.270227
sp|P32119|PRDX2_HUMAN	15.5464	16.9939	16.7846	15.4801	12.0724	15.4835	14.0789	17.8708	-1.32485	0.384033
sp|P25398|RS12_HUMAN	13.6175	12.0323	15.6555	20.4566	11.3435	14.2365	13.5949	17.264	-1.33076	0.349594
sp|Q9Y6M1|IF2B2_HUMAN	13.217	12.0936	12.4283	18.4499	13.3632	10.806	13.7169	12.8973	-1.35134	0.433027
sp|P83881|RL36A_HUMAN;sp|Q969Q0|RL36L_HUMAN	11.496	13.8154	13.9794	18.314	13.0446	12.7864	13.0094	13.3451	-1.35484	0.388345
sp|P49207|RL34_HUMAN	12.6929	15.4291	12.0919	19.8232	13.3733	12.6706	12.6907	15.7945	-1.37705	0.331968
sp|P48643|TCPE_HUMAN	17.6374	17.191	9.72345	19.068	12.611	15.6544	16.7232	13.0674	-1.39097	0.670105
sp|Q8WXX5|DNJC9_HUMAN	11.903	15.4301	15.5047	14.5355	12.609	12.3029	12.7868	14.0792	-1.39888	0.223763
sp|P51114|FXR1_HUMAN	12.2786	13.1639	11.7926	19.7857	12.3611	13.1753	13.109	12.7498	-1.4064	0.512892
sp|Q16740|CLPP_HUMAN	13.4799	12.0606	14.9536	15.4246	12.2935	12.7768	12.5329	12.6196	-1.42397	0.170238
sp|P62266|RS23_HUMAN	12.941	13.6819	17.83	20.6687	14.4839	13.7656	14.5785	16.5351	-1.43964	0.363378
sp|P14923|PLAK_HUMAN	20.5494	18.6747	15.5605	18.7412	17.6257	18.0151	13.0196	19.0034	-1.46547	0.149145
sp|P39023|RL3_HUMAN	22.1917	22.3161	19.2601	24.7517	21.3232	20.6673	20.4967	20.15	-1.47059	0.310665
sp|P62070|RRAS2_HUMAN	11.3686	15.7706	15.6636	13.7911	12.5953	13.3923	12.0509	12.6157	-1.48494	0.245686
sp|Q9Y5S9|RBM8A_HUMAN	12.9182	12.1547	16.7333	15.5304	12.3575	13.2723	12.6901	12.9779	-1.50968	0.273684
sp|Q9UL46|PSME2_HUMAN	12.3528	13.7791	15.3125	14.8225	11.7919	12.3161	13.8003	12.2351	-1.53089	0.0344439
sp|P62841|RS15_HUMAN	13.042	14.348	14.586	18.8336	13.7541	13.1036	13.9306	13.8596	-1.54043	0.294534
sp|Q9BTU6|P4K2A_HUMAN	17.7524	14.4631	12.839	13.3267	12.2756	13.6092	14.0521	12.2461	-1.54957	0.351224
sp|P51116|FXR2_HUMAN	14.9828	14.042	13.871	20.8273	14.9853	12.8372	13.5983	16.015	-1.57184	0.251929
sp|O43660|PLRG1_HUMAN	13.0834	12.099	14.0205	16.9239	12.5701	11.1399	12.8295	13.2479	-1.58485	0.112126
sp|Q01081|U2AF1_HUMAN;sp|P0DN76|U2AF5_HUMAN	13.8111	15.4412	17.7702	14.3221	13.2079	14.4764	14.9516	12.3284	-1.59507	0.0504513
sp|P49368|TCPG_HUMAN	18.2862	15.653	17.4468	18.0481	15.3086	16.5671	17.3883	13.7881	-1.59551	0.280045
sp|Q07666|KHDR1_HUMAN	11.8975	16.5279	13.1508	18.931	11.8225	13.0617	13.8523	15.3338	-1.60925	0.246816
sp|O14579|COPE_HUMAN	13.8287	17.4041	17.946	16.1734	12.4912	16.7711	16.5223	13.1225	-1.61129	0.0512623
sp|Q5VSP4|LC1L1_HUMAN;sp|P31025|LCN1_HUMAN	15.9465	15.0977	14.4659	13.7653	14.2876	11.5642	12.9414	13.9586	-1.63089	0.121677
sp|Q15208|STK38_HUMAN	21.1002	20.7071	20.6826	21.8251	19.2996	18.7619	19.922	19.7504	-1.64529	0.0119432
sp|P38646|GRP75_HUMAN	20.7123	20.6766	19.4485	20.4359	17.7647	19.4375	19.722	17.7569	-1.64804	0.113014
sp|Q12846|STX4_HUMAN	15.7476	14.1784	16.2538	12.7282	14.1004	13.3488	12.1623	12.6984	-1.64951	0.157023
sp|Q14574|DSC3_HUMAN	16.0205	16.0067	15.7284	17.3621	13.542	15.7208	13.7896	15.4458	-1.65486	0.0398294
sp|Q9UM54|MYO6_HUMAN	19.3999	18.9252	19.8073	19.4897	18.4426	17.0252	18.3382	17.1738	-1.66061	0.0106998
sp|P05387|RLA2_HUMAN	13.501	15.1479	16.0267	21.3859	13.3942	13.9441	15.1356	16.9395	-1.66202	0.180632
sp|Q8IY81|SPB1_HUMAN	13.7665	12.5909	13.2956	18.8419	12.4592	12.9133	13.841	12.5996	-1.67046	0.36771
sp|Q9Y5B9|SP16H_HUMAN	16.6298	13.4207	18.131	19.5259	13.5795	15.0695	15.9569	16.3793	-1.68056	0.234043
sp|Q96JJ3|ELMO2_HUMAN	11.6715	13.6256	17.0845	15.8024	12.5872	12.5576	13.2943	12.9993	-1.68639	0.201349
sp|Q15024|EXOS7_HUMAN	14.6653	13.9797	15.2929	13.1143	13.0581	11.5532	12.5802	13.1105	-1.68753	0.0692947
sp|Q96SB4|SRPK1_HUMAN	12.513	13.9272	12.1153	18.8103	12.6102	13.2763	13.3183	11.3719	-1.69727	0.448389
sp|P20339|RAB5A_HUMAN	12.8459	14.023	16.2738	13.7014	12.5606	13.1363	11.5744	12.7732	-1.69991	0.19114
sp|P46782|RS5_HUMAN	15.9933	18.7546	19.4736	22.9081	16.0268	16.3963	18.754	19.1353	-1.70429	0.139054
sp|Q86UE4|LYRIC_HUMAN	12.0925	13.7106	12.9014	20.1168	12.9211	13.4064	14.0204	11.407	-1.76663	0.504234
sp|P35268|RL22_HUMAN	13.2165	10.5602	13.6177	21.1049	13.3054	12.0381	12.4517	13.6359	-1.76708	0.437037
sp|O00299|CLIC1_HUMAN	13.2668	14.8012	15.7638	13.936	12.4144	13.1618	12.1933	12.899	-1.77487	0.06485
sp|Q9H0E2|TOLIP_HUMAN	15.419	15.5454	15.6779	13.4065	12.9887	12.0912	12.921	14.9094	-1.78463	0.20823
sp|P07339|CATD_HUMAN	17.5628	17.7429	16.5234	12.3962	15.8719	15.1695	12.8053	13.2299	-1.78716	0.161773
sp|Q13868|EXOS2_HUMAN	13.2016	13.3796	14.936	16.0767	11.5009	12.3954	11.6871	14.801	-1.80238	0.0374094
sp|P63162|RSMN_HUMAN;sp|P14678|RSMB_HUMAN	13.9415	16.6273	19.4306	19.1505	13.4139	13.0821	17.543	17.9	-1.80273	0.067851
sp|Q96I25|SPF45_HUMAN	13.4867	13.3951	12.2028	19.7563	12.7012	11.9357	13.4466	13.5012	-1.81403	0.336199
sp|P02786|TFR1_HUMAN	17.4714	17.5957	11.4853	16.4493	13.7923	17.0779	12.5922	12.2733	-1.81648	0.247172
sp|Q12906|ILF3_HUMAN	13.65	14.5763	12.615	22.4545	12.8035	12.3077	14.2575	16.6284	-1.82468	0.326496
sp|P23458|JAK1_HUMAN	15.7884	14.1573	18.4412	20.9628	13.4824	13.3551	13.8001	21.3739	-1.83455	0.190378
sp|Q9UKV3|ACINU_HUMAN	12.729	16.2267	15.104	18.6032	12.5039	13.6205	13.842	15.1939	-1.87568	0.0766291
sp|P62314|SMD1_HUMAN	13.9031	12.5318	15.5396	19.4103	12.1614	12.5589	14.1963	14.9656	-1.87568	0.138904
sp|P45974|UBP5_HUMAN	15.7932	15.8213	16.7344	13.7544	13.769	12.9211	13.3098	14.5397	-1.89091	0.137108
sp|Q06265|EXOS9_HUMAN	13.3287	13.588	12.4327	18.0143	12.8831	11.8732	12.6771	12.3391	-1.89778	0.246887
sp|Q71DI3|H32_HUMAN;sp|Q16695|H31T_HUMAN;sp|P84243|H33_HUMAN;sp|P68431|H31_HUMAN;sp|Q6NXT2|H3C_HUMAN;sp|Q5TEC6|H3PS2_HUMAN	17.4242	17.5296	13.1093	19.8436	16.3003	15.6841	14.1731	14.108	-1.91031	0.270427
sp|P67809|YBOX1_HUMAN	19.8327	20.882	18.2345	22.8682	18.5243	17.8078	18.4275	19.4033	-1.91362	0.108312
sp|Q9Y3C1|NOP16_HUMAN	13.0635	14.095	15.418	18.7198	13.2562	14.7367	12.9811	12.659	-1.91584	0.30169
sp|Q5JTH9|RRP12_HUMAN	17.4684	12.9689	12.2923	16.0586	13.4643	12.8996	12.5548	12.1679	-1.92542	0.198267
sp|Q99878|H2A1J_HUMAN;sp|Q96KK5|H2A1H_HUMAN;sp|Q9BTM1|H2AJ_HUMAN;sp|Q16777|H2A2C_HUMAN;sp|Q6FI13|H2A2A_HUMAN;sp|P20671|H2A1D_HUMAN;sp|P0C0S8|H2A1_HUMAN	18.1907	17.2662	16.6545	20.8354	16.8781	16.7264	14.421	17.2039	-1.92934	0.0623587
sp|Q9NP72|RAB18_HUMAN	13.0027	15.1646	16.8907	14.4513	13.2401	12.8574	13.8171	11.8514	-1.93584	0.0796144
sp|P62834|RAP1A_HUMAN;sp|P61224|RAP1B_HUMAN;sp|A6NIZ1|RP1BL_HUMAN	11.6383	16.6018	16.5942	14.153	13.0537	13.1898	12.6137	12.3743	-1.93893	0.207835
sp|P11142|HSP7C_HUMAN	25.467	25.0524	23.0799	25.1795	21.3483	23.5883	24.3264	21.6407	-1.96877	0.203263
sp|P60866|RS20_HUMAN	12.0554	16.0457	14.8037	21.7032	12.5938	13.3124	12.8031	18.0183	-1.97012	0.117543
sp|Q13283|G3BP1_HUMAN	13.5597	13.4907	15.318	20.4152	12.9761	13.3132	14.5407	14.0332	-1.98009	0.271385
sp|O95248|MTMR5_HUMAN	18.1415	11.4298	13.1164	17.9209	12.3709	13.1613	13.7991	13.3128	-1.99109	0.365952
sp|P23396|RS3_HUMAN	20.4782	20.3876	22.9258	22.4633	19.0788	19.0191	20.0757	20.1093	-1.99304	0.012158
sp|O60341|KDM1A_HUMAN	15.7812	16.3502	15.5648	15.2012	12.2868	15.3207	15.4683	11.8416	-1.99499	0.100289
sp|Q9BUA3|SPNDC_HUMAN	12.4452	13.3113	16.7848	15.8208	12.0017	13.7337	12.4268	12.2035	-1.99909	0.186443
sp|P62277|RS13_HUMAN	12.2609	11.668	16.986	23.1488	11.925	11.7378	12.6247	19.7134	-2.01577	0.165992
sp|O95232|LC7L3_HUMAN	13.7214	13.4528	13.1449	19.9859	12.7545	13.3678	13.3057	12.8075	-2.01736	0.329559
sp|Q9NY12|GAR1_HUMAN	16.3947	16.6568	16.6788	12.9562	13.9109	12.8067	14.4499	13.4395	-2.01985	0.112349
sp|P62269|RS18_HUMAN	12.4483	13.0229	16.6422	21.9281	12.5673	13.2677	13.2298	16.8308	-2.03645	0.222271
sp|P62829|RL23_HUMAN	12.834	15.3183	17.06	22.6207	12.3311	13.2807	13.6406	20.4173	-2.04081	0.0420773
sp|Q9NVN8|GNL3L_HUMAN	13.7346	12.5371	16.7213	17.2722	12.5242	12.8947	13.6623	12.9987	-2.04632	0.13827
sp|P42167|LAP2B_HUMAN;sp|P42166|LAP2A_HUMAN	17.1368	17.7934	13.3257	19.8458	12.8119	13.6509	16.2397	17.1441	-2.06379	0.311248
sp|P15259|PGAM2_HUMAN;sp|P18669|PGAM1_HUMAN;sp|Q8N0Y7|PGAM4_HUMAN	15.1787	16.4622	17.9641	14.5347	14.1642	14.8872	14.2881	12.5376	-2.06567	0.0366742
sp|Q13243|SRSF5_HUMAN	12.195	13.1156	15.5249	17.0406	11.7058	13.1306	13.6258	11.0583	-2.08892	0.222
sp|P12956|XRCC6_HUMAN	15.8655	17.4706	16.7283	15.339	13.1128	15.1269	13.5378	15.2603	-2.09138	0.0568223
sp|Q9Y277|VDAC3_HUMAN	13.3531	16.7462	16.7464	15.4326	13.0803	14.8664	13.8058	12.1213	-2.10111	0.0538637
sp|P48556|PSMD8_HUMAN	11.5624	15.804	16.0472	14.8391	12.9149	11.6744	12.783	12.4424	-2.10953	0.17883
sp|O43390|HNRPR_HUMAN	13.2109	12.3752	13.3072	20.6352	13.7313	12.4854	12.8922	11.937	-2.12066	0.406346
sp|Q9UN86|G3BP2_HUMAN	14.6445	12.236	13.6704	20.7744	12.3623	13.0067	12.9543	14.37	-2.158	0.25727
sp|P62906|RL10A_HUMAN	21.6771	22.1201	23.6964	24.2802	20.4374	21.3554	20.5079	20.8232	-2.16248	0.0499257
sp|O60506|HNRPQ_HUMAN	12.1288	13.5953	11.9044	19.4014	11.4893	11.8159	13.6553	11.3676	-2.17544	0.373786
sp|Q9BZG1|RAB34_HUMAN	14.7494	16.2074	15.9483	14.5025	12.9792	13.4893	12.6756	13.5542	-2.17733	0.0240608
sp|Q9NPD3|EXOS4_HUMAN	13.3391	13.4592	16.4094	17.9906	11.5078	13.3214	14.0773	13.5588	-2.18325	0.0901803
sp|Q13200|PSMD2_HUMAN	18.2159	18.6916	18.4708	17.078	16.5293	15.285	13.2357	18.6538	-2.18811	0.22812
sp|P62491|RB11A_HUMAN;sp|Q15907|RB11B_HUMAN	13.3866	15.2571	17.0129	14.2529	12.3811	12.6619	13.0966	13.0114	-2.18962	0.0474905
sp|P17844|DDX5_HUMAN	13.6539	13.4568	11.8871	21.0291	12.6004	12.5842	14.0727	11.9967	-2.19322	0.427801
sp|O43809|CPSF5_HUMAN	13.3462	12.9483	16.3587	16.3747	11.6523	12.5531	12.942	13.1032	-2.19434	0.0546799
sp|P62805|H4_HUMAN	18.0314	16.707	14.4384	18.9922	13.8679	16.096	12.9407	16.379	-2.22137	0.0625229
sp|O00425|IF2B3_HUMAN	16.713	14.4206	16.3002	20.6089	16.2572	13.565	16.5774	12.728	-2.2288	0.32514
sp|Q07065|CKAP4_HUMAN	13.852	12.5538	15.3456	19.2024	12.8593	11.7839	13.1371	14.1327	-2.26017	0.106281
sp|P14618|KPYM_HUMAN	15.962	17.414	12.816	17.2548	14.3737	12.2845	12.8871	14.8537	-2.26194	0.128537
sp|P51149|RAB7A_HUMAN	12.5457	17.9438	18.6919	15.799	16.3488	13.8726	12.8539	12.8068	-2.27455	0.359815
sp|P26368|U2AF2_HUMAN	13.3712	12.9148	16.5754	19.5478	13.038	13.3845	13.7841	13.0592	-2.28589	0.23983
sp|Q08211|DHX9_HUMAN	18.7185	18.6964	21.2522	20.7494	18.4023	18.0349	17.1694	16.6555	-2.28859	0.115451
sp|P37108|SRP14_HUMAN	12.9959	13.32	13.7024	19.0071	12.2834	12.0633	12.2464	13.1138	-2.32962	0.147107
sp|P61247|RS3A_HUMAN	22.2305	21.4226	23.506	24.1527	21.1203	20.0516	20.3942	20.4035	-2.33549	0.0365994
sp|P46777|RL5_HUMAN	22.2723	22.6169	24.4495	22.7743	20.2823	20.5892	20.8139	20.996	-2.35789	0.0118871
sp|P36578|RL4_HUMAN	23.1303	23.7446	20.486	25.207	20.988	20.2483	20.219	21.5321	-2.3951	0.0558194
sp|P50990|TCPQ_HUMAN	18.1247	17.8637	16.9581	17.1055	13.7238	15.4223	16.1355	15.1423	-2.40703	0.0483959
sp|Q9NVI7|ATD3A_HUMAN	20.8137	20.72	21.2905	23.2089	15.9016	21.5251	20.5144	18.3265	-2.44134	0.191772
sp|Q9H4M9|EHD1_HUMAN	15.8314	15.5464	16.2241	13.1082	12.305	13.2753	13.2337	12.1188	-2.4443	0.0210766
sp|P15880|RS2_HUMAN	21.3615	21.5567	23.4808	23.427	20.4443	19.1154	20.5677	19.8907	-2.45197	0.021898
sp|P62854|RS26_HUMAN;sp|Q5JNZ5|RS26L_HUMAN	12.5594	12.3295	12.2185	21.86	12.3861	11.8642	12.4056	12.4522	-2.46484	0.365658
sp|Q9UKD2|MRT4_HUMAN	13.4789	13.1249	16.5713	17.8395	13.9116	11.7787	12.7118	12.6654	-2.4868	0.142064
sp|Q8WWY3|PRP31_HUMAN	13.2291	11.7357	15.3424	22.0704	11.9271	13.5328	13.4085	13.4476	-2.51537	0.334557
sp|Q02878|RL6_HUMAN	21.5628	22.2949	23.5373	23.2266	20.3148	19.9794	19.3724	20.8167	-2.53456	0.0246834
sp|P84103|SRSF3_HUMAN	14.3957	15.9227	18.2755	22.2436	14.2368	14.9295	14.1931	17.2663	-2.55297	0.116792
sp|Q9H0U4|RAB1B_HUMAN;sp|Q92928|RAB1C_HUMAN	14.8017	16.7307	18.1247	14.6069	13.1539	12.9277	13.7047	14.265	-2.55318	0.073987
sp|P62316|SMD2_HUMAN	13.9922	10.7679	15.5706	18.7728	12.1821	12.1688	12.3135	12.1384	-2.57518	0.220053
sp|P00387|NB5R3_HUMAN	17.892	17.3161	19.2856	14.3125	13.5101	15.5364	15.5569	13.8645	-2.58461	0.0642038
sp|P46781|RS9_HUMAN	17.7006	20.4403	22.3169	23.4625	18.4195	17.5696	18.7018	18.8897	-2.58492	0.111178
sp|Q02543|RL18A_HUMAN	16.3751	19.983	22.8274	23.3649	18.3408	18.2147	18.0566	17.5881	-2.58754	0.233756
sp|Q08380|LG3BP_HUMAN	15.7621	15.7282	18.4825	15.6796	15.0488	12.7566	13.2354	14.2254	-2.59654	0.0807501
sp|P40429|RL13A_HUMAN	18.5307	21.4653	23.2433	23.4779	18.432	19.1788	18.6803	20.0139	-2.60308	0.0722812
sp|Q9GZR7|DDX24_HUMAN	16.5593	14.0656	12.4983	18.3387	12.2838	12.4709	12.6077	13.5929	-2.62665	0.105765
sp|P16989|YBOX3_HUMAN	16.2844	11.093	16.4833	17.4113	11.2805	13.1739	12.8328	13.3895	-2.64881	0.196859
sp|P20929|NEBU_HUMAN	12.9039	18.4645	12.631	18.127	12.2927	12.9631	13.0221	13.249	-2.6499	0.172559
sp|O43143|DHX15_HUMAN	18.548	18.2915	20.2158	21.5599	17.6259	15.5748	16.1381	18.6654	-2.65276	0.0266955
sp|Q14964|RB39A_HUMAN	17.5351	21.0026	19.6489	17.0393	13.3701	17.7508	17.0785	16.3636	-2.66574	0.0366267
sp|P13010|XRCC5_HUMAN	15.6677	18.0217	13.1006	15.3368	12.6094	12.4967	13.3876	12.9188	-2.67857	0.110625
sp|Q9Y4L1|HYOU1_HUMAN	16.084	16.6251	18.0783	13.9607	13.0613	13.6774	14.0049	13.2846	-2.67999	0.0332375
sp|O95831|AIFM1_HUMAN	13.8106	11.6905	16.8975	18.3357	12.0765	12.7797	12.7381	12.359	-2.69525	0.176724
sp|O15042|SR140_HUMAN	16.5226	12.8813	17.2585	19.4538	13.3444	12.3087	14.339	15.1931	-2.73274	0.0389265
sp|Q9NR30|DDX21_HUMAN	14.9342	12.5676	17.1242	21.9045	11.4502	13.1898	14.7389	16.1167	-2.75872	0.129985
sp|P25789|PSA4_HUMAN	16.6716	15.9169	20.6487	19.8017	14.9743	15.0753	13.7334	18.1353	-2.78017	0.139803
sp|P27635|RL10_HUMAN	18.4747	21.5006	23.2291	23.6103	18.8698	18.0927	19.338	19.3915	-2.78065	0.0807404
sp|P62899|RL31_HUMAN	14.2928	15.6468	17.3953	21.894	15.8036	14.8582	14.0444	13.2768	-2.81146	0.286707
sp|Q00839|HNRPU_HUMAN	21.51	20.489	21.1694	24.1892	19.3463	18.4137	17.9578	20.3897	-2.81252	0.00670693
sp|Q92930|RAB8B_HUMAN	14.2925	19.0618	16.4689	14.4277	13.0962	12.3842	14.5591	12.7127	-2.87469	0.109744
sp|P46776|RL27A_HUMAN	17.8855	17.9888	19.2993	22.9829	15.6204	16.4222	16.0524	18.5596	-2.87546	0.0189275
sp|P62888|RL30_HUMAN	13.7146	15.0289	16.5383	22.2676	12.2533	12.2395	13.3085	18.2305	-2.87938	0.0128067
sp|P62701|RS4X_HUMAN	20.9866	21.2701	23.6764	24.0768	19.8168	19.0937	19.7617	19.7975	-2.88506	0.0292209
sp|P18124|RL7_HUMAN	23.1561	23.8933	24.8775	25.3721	21.6365	21.3935	21.2512	21.457	-2.89019	0.013388
sp|P26373|RL13_HUMAN	22.4784	23.2517	24.602	24.801	21.3835	20.8105	20.3101	20.9704	-2.91465	0.0274339
sp|P62851|RS25_HUMAN	12.5043	13.1083	17.8892	21.8866	13.3666	12.7895	13.3184	14.2072	-2.92669	0.233587
sp|P82930|RT34_HUMAN	14.0836	16.1518	17.4612	18.4918	13.2932	12.6696	13.4571	15.06	-2.92718	0.0272247
sp|Q13435|SF3B2_HUMAN	20.7478	18.8794	21.089	21.8145	17.6156	18.6937	16.0199	18.4623	-2.93479	0.0627187
sp|P84098|RL19_HUMAN	20.3582	21.2776	23.4997	23.1542	19.1913	19.1263	19.1805	19.0455	-2.93652	0.0312411
sp|P17987|TCPA_HUMAN	18.5168	18.362	17.4845	20.1835	13.9939	16.2173	17.3908	15.065	-2.96992	0.0822428
sp|Q9H7E9|CH033_HUMAN	11.7375	16.4442	17.6606	18.4633	12.7886	12.8228	13.1449	13.6301	-2.97981	0.117528
sp|O60825|F262_HUMAN	16.492	12.6078	20.0778	21.5992	14.9796	13.3165	14.9596	15.4872	-3.00848	0.153881
sp|P09651|ROA1_HUMAN	13.6617	15.6755	17.7755	19.4487	14.3583	12.9729	13.2831	13.8747	-3.01809	0.115279
sp|P62263|RS14_HUMAN	14.8261	15.003	15.7136	22.4147	12.5741	12.6983	12.6488	17.9222	-3.02847	0.0101976
sp|Q9UNE7|CHIP_HUMAN	15.3243	15.9538	20.201	18.4871	14.7818	14.1485	13.1762	15.704	-3.03896	0.119336
sp|P62241|RS8_HUMAN	21.7434	21.2516	23.3667	24.5451	20.555	17.5543	19.7111	20.8685	-3.05445	0.0161751
sp|Q92973|TNPO1_HUMAN;sp|O14787|TNPO2_HUMAN	18.2462	17.9229	16.3583	16.3006	15.5025	14.2075	13.2404	13.6203	-3.06433	0.00100514
sp|Q9UHX1|PUF60_HUMAN	15.8226	12.6606	16.3751	18.9724	12.7471	11.3311	14.1367	13.283	-3.08322	0.0463101
sp|Q07020|RL18_HUMAN	20.7617	22.3171	23.6948	24.4957	19.6456	19.6878	19.6257	19.9651	-3.08629	0.0279999
sp|P62753|RS6_HUMAN	21.5168	20.8926	23.3272	24.1204	18.7145	18.9434	19.9658	19.8656	-3.09194	0.00778128
sp|Q16629|SRSF7_HUMAN	14.0914	15.7091	18.4176	21.3368	15.383	13.5228	13.1393	15.0859	-3.10596	0.165656
sp|P18621|RL17_HUMAN	17.964	21.0729	22.4169	23.5573	15.2836	18.7491	18.6377	19.6727	-3.16702	0.00394239
sp|Q14498|RBM39_HUMAN	14.7568	12.2222	18.5668	21.0597	11.7792	14.0891	12.9133	15.0084	-3.20388	0.177057
sp|P51153|RAB13_HUMAN	12.7228	17.4813	17.8497	15.9125	12.9585	12.3982	13.435	12.3092	-3.21633	0.0735818
sp|Q99880|H2B1L_HUMAN;sp|Q99879|H2B1M_HUMAN;sp|Q99877|H2B1N_HUMAN;sp|Q93079|H2B1H_HUMAN;sp|Q5QNW6|H2B2F_HUMAN;sp|P62807|H2B1C_HUMAN;sp|P58876|H2B1D_HUMAN;sp|P57053|H2BFS_HUMAN;sp|O60814|H2B1K_HUMAN;sp|Q96A08|H2B1A_HUMAN	17.3444	16.1852	16.3413	20.7224	14.2102	13.9757	13.0649	16.3651	-3.24436	0.00515533
sp|P01008|ANT3_HUMAN	12.1947	12.45	19.3325	19.2562	11.5618	12.6796	12.5446	13.4522	-3.24878	0.165367
sp|P62917|RL8_HUMAN	22.3687	23.0245	24.1785	25.0079	20.5795	20.516	19.9502	20.5086	-3.25631	0.0158567
sp|P62424|RL7A_HUMAN	22.2202	23.0124	24.5697	25.4454	20.235	20.357	20.718	20.8583	-3.26984	0.0112906
sp|P04843|RPN1_HUMAN	16.2371	16.428	17.1029	18.2245	12.4736	13.8047	13.9367	14.676	-3.27534	0.000960299
sp|Q92522|H1X_HUMAN	13.1759	14.7665	17.6446	20.3735	13.0192	13.1209	13.692	13.0191	-3.27732	0.127655
sp|P62826|RAN_HUMAN	16.6635	16.8637	17.9537	15.2188	11.8783	12.345	13.3881	15.9758	-3.27813	0.0929213
sp|P50914|RL14_HUMAN	20.2157	21.6299	22.7862	24.2736	18.68	18.5633	18.9477	19.5911	-3.28081	0.0162149
sp|O00560|SDCB1_HUMAN	17.2285	16.6776	16.161	13.1039	12.2454	12.7101	12.8115	12.2039	-3.30004	0.0319609
sp|P61978|HNRPK_HUMAN	16.7852	16.2324	16.0343	21.7177	12.8514	12.0498	15.976	16.6516	-3.31022	0.0586033
sp|P05386|RLA1_HUMAN	16.0205	16.8515	19.1953	21.9908	14.7838	13.9008	12.8779	19.1464	-3.3373	0.0522684
sp|Q9BRJ6|CG050_HUMAN	13.8083	15.7994	17.3201	18.9931	12.3223	13.3911	12.1677	14.6802	-3.33991	0.028754
sp|Q9Y2H1|ST38L_HUMAN	18.6657	15.7603	16.07	19.9105	13.4851	14.7952	13.8136	14.8974	-3.35378	0.0485022
sp|Q07955|SRSF1_HUMAN	13.4648	14.6614	20.0502	21.9799	13.0199	13.5156	14.1288	16.0305	-3.36539	0.10917
sp|Q70IA6|MOB2_HUMAN	16.0688	14.0112	20.6927	17.2733	14.0383	12.7072	13.0103	14.7526	-3.3844	0.10241
sp|P19338|NUCL_HUMAN	20.2029	20.3318	22.4195	24.7517	17.8193	18.3898	16.8488	21.0555	-3.3981	0.0250627
sp|P16403|H12_HUMAN;sp|P10412|H14_HUMAN;sp|P16402|H13_HUMAN;sp|P22492|H1T_HUMAN;sp|Q02539|H11_HUMAN	14.9874	15.6854	17.4052	20.8669	12.969	14.2881	12.8671	15.1591	-3.41544	0.0443502
sp|P42766|RL35_HUMAN	14.171	14.9808	17.957	22.7226	14.0122	14.0946	13.4038	13.9927	-3.58204	0.166145
sp|P08708|RS17_HUMAN	14.2614	14.6148	17.875	21.5327	12.2845	13.9857	14.5157	13.1662	-3.58298	0.124038
sp|Q8ND56|LS14A_HUMAN	17.2981	17.1076	15.4221	18.1479	13.2483	13.0825	12.8097	14.1252	-3.6775	0.00192055
sp|Q8TC12|RDH11_HUMAN	16.7037	18.08	19.1997	15.1317	11.5541	14.9178	14.6152	13.2333	-3.6987	0.0149201
sp|Q13247|SRSF6_HUMAN	16.6693	16.3228	19.0559	19.0261	15.3184	10.759	13.686	16.4811	-3.70736	0.0381913
sp|P61353|RL27_HUMAN	12.725	16.5738	18.6775	23.3002	12.0592	12.2311	13.471	18.5035	-3.75294	0.0369014
sp|P47914|RL29_HUMAN	20.5294	22.301	22.862	23.7523	18.755	17.5745	17.4968	20.4149	-3.80082	0.0175241
sp|P09661|RU2A_HUMAN	14.3684	13.9241	19.0033	19.652	13.3035	14.2062	11.9829	12.2181	-3.80928	0.152095
sp|P61313|RL15_HUMAN	20.6406	21.5399	23.8312	24.1065	18.8025	18.6423	19.1513	18.0988	-3.85586	0.0252298
sp|Q13501|SQSTM_HUMAN	19.6524	17.1762	17.1712	19.4874	12.8155	15.9393	16.4419	12.8651	-3.85638	0.103142
sp|P32969|RL9_HUMAN	17.456	19.6769	21.0861	22.698	12.6082	18.3825	16.9833	17.4836	-3.86486	0.022371
sp|P30050|RL12_HUMAN	14.8617	16.2721	19.8564	22.6115	15.1046	12.0785	12.4015	18.5194	-3.87439	0.0913856
sp|Q9Y657|SPIN1_HUMAN	16.3216	17.0727	21.2689	18.2596	14.8079	13.1979	12.9246	16.3846	-3.90198	0.0887478
sp|Q16875|F263_HUMAN	18.8639	16.3845	17.8766	21.0131	15.1716	12.8019	14.9536	15.4671	-3.93599	0.00600584
sp|P60468|SC61B_HUMAN	17.5063	12.4641	23.2538	16.2158	13.1238	13.4027	12.3689	14.3043	-4.06006	0.205715
sp|P11021|BIP_HUMAN	22.316	23.0057	17.7625	22.421	18.9531	17.8206	17.1025	15.1705	-4.11463	0.0604343
sp|Q9BQG0|MBB1A_HUMAN	18.6443	17.6794	14.8146	19.8505	13.8749	13.8799	12.0388	14.4832	-4.17801	0.00519739
sp|Q9BQA1|MEP50_HUMAN	23.4316	19.1966	22.1301	22.347	17.8279	14.8517	17.5996	20.0929	-4.1833	0.00939051
sp|P62081|RS7_HUMAN	12.7344	14.8164	20.8569	22.2446	13.2381	13.1633	14.8752	12.5302	-4.21136	0.161448
sp|Q92841|DDX17_HUMAN	17.5429	15.8696	15.5614	22.4787	16.4007	11.3131	12.425	14.1741	-4.28491	0.0659555
sp|P51148|RAB5C_HUMAN	16.5893	17.731	18.6048	14.5767	11.9926	12.4241	13.3967	12.2537	-4.35869	0.00823344
sp|P46779|RL28_HUMAN	16.7283	18.2854	20.6259	22.4606	15.6497	11.94	15.5331	17.4274	-4.38745	0.03123
sp|P83731|RL24_HUMAN	16.3784	18.672	21.0405	23.2826	14.3584	15.7299	14.554	17.1036	-4.40691	0.029885
sp|Q96LL4|CH048_HUMAN	17.0513	17.0139	17.5222	15.9361	11.9028	11.5483	14.0731	12.065	-4.48361	0.00271842
sp|Q9BRS2|RIOK1_HUMAN	17.898	17.3242	18.182	21.2112	13.1276	14.649	16.0704	12.8202	-4.48705	0.051005
sp|P46778|RL21_HUMAN	17.6305	19.0904	22.2807	23.4908	14.4757	16.647	15.7832	17.0404	-4.63654	0.0227138
sp|P23588|IF4B_HUMAN	19.8253	12.9979	16.6365	22.3006	12.6009	13.3542	12.8715	14.3774	-4.63908	0.0920575
sp|P61254|RL26_HUMAN	14.0676	16.0985	20.3126	23.071	12.2203	12.5234	13.5661	16.6042	-4.65896	0.0289717
sp|O75533|SF3B1_HUMAN	20.4291	17.5346	19.4439	20.3406	15.1501	15.483	14.8404	13.6306	-4.66101	0.0173684
sp|P62910|RL32_HUMAN	17.4352	17.4894	19.3251	21.97	12.6319	16.0906	15.9946	12.664	-4.70965	0.0679653
sp|Q9BVP2|GNL3_HUMAN	18.2462	18.4021	18.5706	21.4274	13.0156	12.8318	17.431	14.3066	-4.76535	0.0335141
sp|P62750|RL23A_HUMAN	14.4306	17.6076	21.4919	24.0535	12.246	12.8692	14.087	18.9743	-4.85176	0.0199928
sp|Q01804|OTUD4_HUMAN	20.3488	17.0819	16.5506	19.065	14.2403	11.479	14.2662	13.5613	-4.87491	0.0113622
sp|P62913|RL11_HUMAN	16.0105	18.496	22.7941	23.5077	12.8396	14.4883	13.0731	20.4065	-5.00022	0.0512385
sp|Q14126|DSG2_HUMAN	20.8666	20.9295	20.4115	19.6398	14.4698	16.3147	18.32	12.5168	-5.05653	0.0203108
sp|Q6PJI9|WDR59_HUMAN	20.6195	21.7924	18.7326	21.3493	15.3423	16.8787	13.2038	16.6627	-5.10158	0.000108553
sp|O00571|DDX3X_HUMAN;sp|O15523|DDX3Y_HUMAN	18.418	16.0567	18.6904	22.0237	13.3805	13.0586	13.5517	14.5182	-5.16996	0.011193
sp|Q9Y5M8|SRPRB_HUMAN	17.614	20.1624	18.673	18.3505	12.6826	12.3059	16.8602	12.2045	-5.18667	0.0267772
sp|Q9H3G5|CPVL_HUMAN	18.4624	21.8235	16.1226	14.9587	12.1648	12.8119	13.0141	12.3194	-5.26426	0.0385667
sp|Q96S15|WDR24_HUMAN	18.5603	21.2833	14.9204	21.1204	12.2725	14.843	14.2963	12.3373	-5.53383	0.0496133
sp|Q96EE3|SEH1_HUMAN	20.0616	21.2571	20.0577	18.5447	11.7895	14.455	13.0418	18.268	-5.59168	0.0531043
sp|Q9NZI8|IF2B1_HUMAN	17.5092	17.5461	17.7976	24.1099	13.4337	13.6967	12.5229	14.7985	-5.62772	0.0212231
sp|P54105|ICLN_HUMAN	20.4695	19.6806	22.269	17.7534	14.3127	12.0308	13.2773	17.6551	-5.72416	0.0616667
sp|P52272|HNRPM_HUMAN	18.8294	19.2005	16.4348	22.4155	11.6701	14.9659	12.0908	14.8254	-5.83201	0.00734943
sp|P61026|RAB10_HUMAN	18.9162	23.2855	21.8104	18.2143	13.5582	14.7088	13.9566	13.67	-6.58319	0.00650272
sp|Q9NXC5|MIO_HUMAN	21.417	23.3406	17.5986	22.7563	15.0736	14.3193	13.3858	14.6805	-6.9133	0.00726944
sp|P98175|RBM10_HUMAN	21.1868	19.7145	21.6345	23.5854	13.179	13.0359	13.619	17.3627	-7.23116	0.000560006
sp|P61006|RAB8A_HUMAN	20.1814	22.1007	20.2911	17.9169	13.4296	12.5408	13.7329	11.7813	-7.2514	0.00263616
sp|O14744|ANM5_HUMAN	26.798	26.6016	29.092	26.8779	14.679	14.0588	21.5644	14.6718	-11.0989	0.00263478
1 A unique identifier given to a protein when it is submitted to a sequence database.
2 Logarithmic values (Log2) of LFQ intensity were nomalized and the missing values were replaced with random numbers by Perseus.
3 The value is averaged by subtracting the Log2(LFQ intensity) of the SopD2 group from that of the SpvB group.
4 The p values were obtained by using the two-tailed Student's t test.

## Sheet: Differed proteins 
This sheet shows the MS data of proteins differed between SpvB and SopD2 samples (fold change >2, p <0.05).
Protein IDs1	Log2(LFQ intensity)2								Log2 fold change(SpvB/SopD2)3	p value4
	SopD2-1	SopD2-2	SopD2-3	SopD2-4	SpvB-1	SpvB-2	SpvB-3	SpvB-4
sp|Q9BXS5|AP1M1_HUMAN;sp|Q9Y6Q5|AP1M2_HUMAN	12.9078	13.3133	14.2301	11.0786	22.0213	22.6519	22.0252	21.546	9.17868	0.000463615
sp|O43747|AP1G1_HUMAN	12.175	16.0636	13.227	10.9692	20.8265	21.6198	22.6414	20.7058	8.33967	0.00316445
sp|Q10567|AP1B1_HUMAN	12.7728	13.4465	11.263	15.4961	21.701	22.5447	18.5654	22.2565	8.02228	0.000833584
sp|P61371|ISL1_HUMAN;sp|Q96A47|ISL2_HUMAN	13.7649	11.6808	11.5998	11.7709	18.7108	20.5926	21.3997	19.7042	7.89771	0.00494005
sp|O43396|TXNL1_HUMAN	12.0964	12.6614	14.1103	10.9639	19.3912	21.0908	19.9952	20.0217	7.66676	0.00160926
sp|P34932|HSP74_HUMAN	15.272	12.541	13.9141	15.1716	21.6504	20.5507	22.154	22.6462	7.52565	0.000364877
sp|Q9UPN9|TRI33_HUMAN	12.305	12.3823	12.2948	11.829	20.2938	20.1694	20.0548	18.2883	7.49881	0.000222901
sp|P04637|P53_HUMAN	13.6984	13.1993	12.9037	12.7476	19.6496	19.5794	21.31	21.3529	7.33571	0.00172144
sp|Q00610|CLH1_HUMAN;sp|P53675|CLH2_HUMAN	20.9538	17.171	17.486	16.342	26.8119	26.4129	24.5458	23.3549	7.29317	0.00193906
sp|Q562R1|ACTBL_HUMAN	12.9131	12.7356	12.9544	18.9344	21.8204	20.6435	21.6818	22.5401	7.28708	0.00997027
sp|Q92890|UFD1_HUMAN	11.9078	11.7723	12.5782	11.0456	18.1547	19.6817	17.7247	18.7785	6.75896	0.00193335
sp|Q7KZF4|SND1_HUMAN	15.2762	17.1153	11.3183	16.0466	21.158	22.5274	20.3607	22.3097	6.64983	0.0038681
sp|P51610|HCFC1_HUMAN	13.6653	13.581	13.5877	10.758	19.0889	20.2648	18.8135	19.8292	6.60109	0.00497969
sp|P60510|PP4C_HUMAN	15.5932	11.83	11.5388	11.9523	18.5832	18.0514	20.1689	19.8056	6.42372	0.0142683
sp|P09496|CLCA_HUMAN	11.5985	12.4069	12.9429	12.1186	19.7991	18.9582	17.0426	18.9493	6.42058	0.0048673
sp|Q9UL54|TAOK2_HUMAN	14.3253	13.8681	12.1044	14.5619	20.4794	21.7768	18.0179	19.8975	6.328	0.00144145
sp|Q04637|IF4G1_HUMAN	17.4633	12.3653	16.8238	15.1241	23.8856	22.3811	19.5613	21.1629	6.30357	0.0240912
sp|Q13557|KCC2D_HUMAN	15.4291	16.2411	12.1628	12.7385	20.5621	20.5935	20.1333	20.0808	6.19959	0.00560677
sp|Q6IN85|P4R3A_HUMAN	14.8305	16.1935	13.0004	12.9215	19.1088	17.964	21.6821	22.6806	6.12238	0.0468459
sp|P08670|VIME_HUMAN	18.3132	17.7796	16.687	17.6774	24.2818	22.0241	23.994	24.2984	6.03529	0.00272157
sp|P22695|QCR2_HUMAN	12.8026	12.9402	11.6991	15.5924	19.5276	19.7707	18.9236	18.9004	6.02199	0.00704934
sp|Q9H6S1|AZI2_HUMAN	12.9908	12.1983	12.2469	13.7784	18.714	19.497	18.3687	18.4805	5.96148	0.00156342
sp|Q86UK7|ZN598_HUMAN	12.4653	11.7943	13.0117	14.1131	18.6624	19.8484	16.3352	20.1079	5.89237	0.00905041
sp|P86791|CCZ1_HUMAN;sp|P86790|CCZ1B_HUMAN	14.7581	13.0466	11.3557	12.2266	19.1134	18.2577	18.2622	19.2996	5.88647	0.00299141
sp|O95757|HS74L_HUMAN	15.2972	11.3347	12.2716	12.9583	18.3518	17.782	17.8755	21.0317	5.79478	0.0116342
sp|Q16513|PKN2_HUMAN	13.1808	11.007	12.4644	16.3854	18.01	19.3165	18.9231	19.7717	5.74594	0.0123233
sp|P49411|EFTU_HUMAN	14.3778	16.937	14.8793	18.362	21.8016	19.3739	22.4001	23.6969	5.6791	0.0175822
sp|Q9Y2L1|RRP44_HUMAN	14.1166	11.5632	11.7935	14.9599	16.0404	17.0674	19.0909	22.9152	5.67017	0.0247224
sp|P49327|FAS_HUMAN	19.3047	12.5435	14.0623	13.6612	23.1894	21.78	17.1935	19.978	5.64229	0.0263138
sp|Q16658|FSCN1_HUMAN	15.3415	12.6079	13.1195	11.5336	18.8975	20.1623	17.4001	18.0645	5.48047	0.00997763
sp|Q96IJ6|GMPPA_HUMAN	13.3982	12.2075	11.7346	15.4269	18.3882	19.3747	18.0837	18.5712	5.41265	0.00862857
sp|O00308|WWP2_HUMAN	15.9566	10.957	13.1641	14.5793	18.654	20.678	17.4085	19.5226	5.40152	0.0376365
sp|Q12904|AIMP1_HUMAN	13.5186	11.9743	15.9219	14.7405	19.7819	18.8236	19.2343	19.8845	5.39226	0.00616513
sp|Q92598|HS105_HUMAN	17.6529	15.3826	13.4174	17.8106	20.7488	20.5109	21.3366	22.9142	5.31173	0.0127091
sp|P55884|EIF3B_HUMAN	16.8301	11.4913	16.2344	15.8207	19.4884	19.9489	21.358	20.7772	5.29899	0.0212523
sp|Q9NR12|PDLI7_HUMAN	13.6052	12.7678	12.5047	11.2443	17.6089	18.5366	17.5188	17.3372	5.21986	0.00150709
sp|Q9HB71|CYBP_HUMAN	12.1417	13.6128	14.4463	13.5824	18.4606	19.0685	18.6613	18.421	5.20708	0.00137602
sp|P49588|SYAC_HUMAN	16.0491	12.8352	11.4016	16.3051	18.6329	20.1688	17.8645	20.5153	5.1476	0.0174786
sp|Q92947|GCDH_HUMAN	12.2735	12.4937	11.952	9.64603	16.0611	17.7479	16.6716	16.3053	5.10519	0.00341186
sp|Q96J02|ITCH_HUMAN	15.6829	12.4324	16.056	15.038	18.7117	21.0011	19.3747	20.2642	5.03559	0.0289294
sp|P46379|BAG6_HUMAN	16.7973	12.649	14.3215	11.3074	20.2717	20.1481	17.6383	16.9747	4.9894	0.0152183
sp|Q6PJ69|TRI65_HUMAN	13.1515	11.4026	12.4317	12.7745	16.9969	17.5973	17.663	17.4512	4.98702	0.00205926
sp|Q00341|VIGLN_HUMAN	15.4019	14.273	13.0096	15.2027	19.8295	21.8748	18.8058	16.8078	4.85765	0.0310912
sp|P30876|RPB2_HUMAN	15.4693	12.1925	14.2681	16.5233	19.7963	21.3196	16.4589	20.2649	4.84662	0.0478861
sp|Q9UJZ1|STML2_HUMAN	12.3743	12.1137	12.9115	10.8349	16.2505	17.7435	17.1477	16.3418	4.81228	0.00167357
sp|Q00653|NFKB2_HUMAN	15.2508	12.2175	14.425	16.8451	18.7664	20.5786	17.3239	21.2678	4.79959	0.0297356
sp|P11172|UMPS_HUMAN	12.311	12.2924	12.5686	9.14815	15.9159	16.7213	16.2076	16.5698	4.77362	0.0132028
sp|Q13765|NACA_HUMAN;sp|E9PAV3|NACAM_HUMAN	13.2996	15.7637	15.5585	14.2143	18.619	20.7123	19.0773	19.5143	4.77171	0.0015275
sp|Q04323|UBXN1_HUMAN	16.7121	11.1745	16.148	14.5867	19.6705	19.8081	18.2783	19.8937	4.75733	0.0469286
sp|O75821|EIF3G_HUMAN	17.1517	12.6229	12.3126	14.7442	18.9722	18.3419	18.5601	19.9847	4.75687	0.0176434
sp|O95433|AHSA1_HUMAN	13.2883	12.1393	12.0685	15.0771	17.5561	15.7673	18.7915	19.3544	4.72402	0.00620619
sp|Q13555|KCC2G_HUMAN;sp|Q13554|KCC2B_HUMAN	15.0135	12.1869	12.1897	11.5708	16.6968	18.9235	18.6308	15.5986	4.72222	0.0280182
sp|Q6ZUJ8|BCAP_HUMAN	12.8395	11.0688	12.7667	10.8043	17.221	17.2566	13.4982	18.0713	4.64195	0.0478716
sp|P11310|ACADM_HUMAN	12.7155	12.6157	14.9021	14.05	17.4845	18.2663	17.6764	19.3953	4.63479	0.00559158
sp|Q15036|SNX17_HUMAN	12.9869	13.6211	12.2787	12.2574	17.7077	17.8899	17.4168	16.6075	4.61947	0.000174906
sp|Q6NSI4|RADX_HUMAN	12.6506	14.3262	14.2567	13.2867	18.8822	18.9213	15.1574	19.9461	4.59669	0.0392148
sp|Q99613|EIF3C_HUMAN;sp|B5ME19|EIFCL_HUMAN	15.1886	12.7867	12.0872	15.741	16.4559	17.4636	19.5642	20.4814	4.54037	0.0375176
sp|Q14157|UBP2L_HUMAN	16.131	12.8718	12.9462	12.8443	18.1455	19.5291	16.4491	18.792	4.53061	0.0245254
sp|P08559|ODPA_HUMAN	14.0362	11.6914	13.9127	10.9231	18.4329	14.9382	15.9897	19.2709	4.51706	0.0451626
sp|Q6P4A7|SFXN4_HUMAN	12.7503	11.9518	16.3651	14.186	16.884	19.3967	18.6038	18.3088	4.48506	0.0255343
sp|P04350|TBB4A_HUMAN	14.5397	12.0813	13.3891	13.3786	16.8911	17.7653	17.9763	18.3925	4.40913	0.00882637
sp|Q9Y5B8|NDK7_HUMAN	12.0742	11.6885	11.9954	11.679	16.2504	17.0502	16.3483	15.3621	4.39345	0.00111295
sp|Q6YN16|HSDL2_HUMAN	13.0649	12.7987	11.4509	12.6818	17.0005	16.687	16.8398	17.0377	4.39218	0.00107685
sp|Q9NVH2|INT7_HUMAN	10.604	13.4677	13.4065	11.6361	13.473	17.4699	17.2945	18.367	4.37249	0.0131702
sp|P05783|K1C18_HUMAN	12.756	12.8998	12.9132	10.3976	17.4152	16.6754	16.1868	15.9627	4.31832	0.00335466
sp|Q13263|TIF1B_HUMAN	15.5661	12.3727	12.2856	17.5701	18.1881	17.6172	19.274	19.9268	4.30291	0.0301978
sp|Q9P2J5|SYLC_HUMAN	17.0272	13.4774	16.3376	17.1773	20.174	20.1525	19.7612	20.7115	4.19495	0.0149799
sp|Q9HCN4|GPN1_HUMAN	13.9999	11.8582	13.1807	13.1624	17.825	16.1214	16.711	18.1581	4.1536	0.000974046
sp|O94916|NFAT5_HUMAN	13.3851	12.4947	11.6483	10.8443	17.8501	16.8433	12.7563	17.4752	4.13814	0.0358532
sp|P47897|SYQ_HUMAN	12.6415	12.223	12.8873	15.5175	18.2487	15.808	17.6782	18.0701	4.13393	0.00860972
sp|O95299|NDUAA_HUMAN	12.8664	11.6012	12.4898	11.5709	16.2683	14.8461	17.0701	16.6499	4.07653	0.00279937
sp|Q14671|PUM1_HUMAN	15.4601	11.2791	11.3398	13.1458	16.6575	17.859	16.9109	15.8318	4.00859	0.0489301
sp|Q8NFZ5|TNIP2_HUMAN	13.0869	12.3719	11.8364	11.779	15.9375	17.2558	16.0857	15.6467	3.96288	0.0026276
sp|P31689|DNJA1_HUMAN	18.922	18.3534	15.1828	18.3494	22.5311	20.8199	21.5906	21.6246	3.93964	0.0193445
sp|Q96KR1|ZFR_HUMAN	13.6143	12.0924	12.7504	17.0305	17.983	17.7753	17.0543	18.0135	3.83463	0.0314414
sp|P26641|EF1G_HUMAN	17.0967	17.0092	16.7429	18.4561	20.6964	21.7998	20.9734	21.0434	3.80201	0.0040046
sp|P50454|SERPH_HUMAN	12.2201	12.5666	13.8561	12.7828	16.4382	16.5412	16.8525	16.7253	3.78289	0.000781392
sp|P04181|OAT_HUMAN	12.6653	16.0633	17.6014	15.0722	18.47	19.1957	18.8156	19.6902	3.69233	0.0336294
sp|Q8WWM7|ATX2L_HUMAN	15.893	15.429	13.2607	17.7355	17.7489	19.3101	19.0963	20.7907	3.65695	0.0221604
sp|Q15019|SEPT2_HUMAN	13.3393	11.1851	14.3294	12.5204	16.3609	17.0866	16.6234	15.8856	3.64557	0.0187839
sp|Q96EI5|TCAL4_HUMAN;sp|Q9H3H9|TCAL2_HUMAN	12.903	12.1395	12.9166	11.4807	15.6014	16.0619	15.923	16.4163	3.64072	0.00546593
sp|Q14152|EIF3A_HUMAN	16.8196	13.1437	13.0731	14.7991	17.9841	17.4403	19.1795	17.7483	3.62919	0.0403201
sp|P61163|ACTZ_HUMAN;sp|P42025|ACTY_HUMAN	11.8252	12.6233	13.1963	10.6339	15.397	15.7768	15.4237	16.0585	3.59435	0.0127633
sp|Q6ZRV2|FA83H_HUMAN	15.6838	11.6855	12.867	11.7251	16.9572	17.0492	16.2096	16.0576	3.57803	0.0261957
sp|P33176|KINH_HUMAN	16.255	12.108	10.5281	14.7195	16.9799	17.5319	13.7355	19.6412	3.5695	0.0435193
sp|P57678|GEMI4_HUMAN	13.0374	12.5341	12.787	13.0913	17.9574	16.1945	14.385	17.1648	3.563	0.0149758
sp|Q9NZT2|OGFR_HUMAN	13.177	13.2416	12.6013	15.2961	15.9886	14.8495	17.2463	20.4389	3.55184	0.0226351
sp|P33991|MCM4_HUMAN	12.3604	12.4416	12.8344	12.1135	15.8501	15.7055	16.0898	16.2364	3.53297	0.000419491
sp|Q5VU43|MYOME_HUMAN	12.5994	14.9611	12.1906	14.8104	17.7675	17.2368	16.6446	17.0203	3.52689	0.0185717
sp|P30837|AL1B1_HUMAN	12.2501	11.8118	12.2424	15.8006	17.0573	13.324	17.6186	18.1068	3.50043	0.0337252
sp|Q9GZT9|EGLN1_HUMAN	13.626	11.4238	12.2573	12.4872	16.1884	16.1353	15.6596	15.7976	3.49665	0.00433563
sp|O43432|IF4G3_HUMAN	11.827	12.7243	11.9165	10.9154	17.5853	15.1575	13.6917	14.8341	3.47139	0.0294205
sp|P53985|MOT1_HUMAN	15.6864	16.9365	15.5557	15.4859	20.0858	18.8876	19.1852	19.3671	3.4653	0.00725565
sp|Q9BWH6|RPAP1_HUMAN	13.4755	12.5535	12.7477	11.0996	16.4217	17.8966	14.5944	14.7244	3.44019	0.0182569
sp|P78318|IGBP1_HUMAN	13.5328	12.4723	12.0014	10.7871	15.902	17.4352	15.9656	13.1327	3.41047	0.0129857
sp|Q9UQ80|PA2G4_HUMAN	12.6654	12.4465	13.6143	11.4294	15.5171	16.3641	16.085	15.7823	3.39819	0.00456058
sp|Q9UHD1|CHRD1_HUMAN	14.5212	12.2258	12.583	11.9787	15.949	14.2442	17.1971	17.4747	3.38909	0.0413129
sp|P30041|PRDX6_HUMAN	12.2338	16.3208	17.451	15.9008	18.0093	19.5301	18.6426	19.1744	3.36252	0.0371994
sp|Q9NYJ8|TAB2_HUMAN	14.834	13.561	14.3401	18.3565	20.5911	16.182	17.1454	20.5227	3.33736	0.0265651
sp|Q3MHD2|LSM12_HUMAN	13.9055	16.6233	16.8893	14.4	19.2492	18.9491	18.9672	17.9547	3.32552	0.0210296
sp|P41227|NAA10_HUMAN	14.102	12.6102	12.2089	12.0076	16.2698	16.4502	16.1388	15.3214	3.31287	0.00382602
sp|Q15365|PCBP1_HUMAN	17.4927	16.3362	17.8015	18.1043	20.4164	19.9566	20.7034	21.7241	3.26645	0.000531535
sp|Q9H9B4|SFXN1_HUMAN	14.3474	16.1778	17.0721	14.7669	18.5408	18.8912	18.7194	19.2024	3.24739	0.0157698
sp|Q08379|GOGA2_HUMAN	13.526	12.201	13.6054	13.4808	15.074	16.1596	17.709	16.8096	3.23476	0.0117573
sp|O00443|P3C2A_HUMAN	13.3361	13.2349	10.6496	11.8662	17.3057	17.1776	13.2232	14.2067	3.2066	0.00517423
sp|Q7Z6J0|SH3R1_HUMAN	11.9626	12.7588	11.5405	12.0081	14.9018	15.1219	15.6855	15.2352	3.16861	0.00339227
sp|O00743|PPP6_HUMAN	16.8668	16.6904	16.9996	13.5305	19.2596	19.9628	18.8043	18.585	3.13109	0.0215093
sp|Q9NRH3|TBG2_HUMAN;sp|P23258|TBG1_HUMAN	12.9492	14.5027	12.9802	12.9382	16.9774	16.8428	15.6482	16.4088	3.12667	0.00384355
sp|Q15366|PCBP2_HUMAN;sp|P57721|PCBP3_HUMAN	17.2108	15.5699	17.7608	17.4574	19.9471	19.2279	20.0847	21.2104	3.11781	0.00298685
sp|P56192|SYMC_HUMAN	17.9474	15.6604	16.287	18.221	19.8659	19.4939	20.1048	21.0734	3.10555	0.00653035
sp|O60566|BUB1B_HUMAN	12.7499	12.0142	11.5755	12.6465	16.0596	16.2059	13.452	15.63	3.09035	0.00752416
sp|P13995|MTDC_HUMAN	12.9085	11.3752	12.763	12.4006	14.6355	16.3321	14.9753	15.7698	3.06634	0.0235781
sp|P11802|CDK4_HUMAN	14.56	14.7255	12.34	14.6162	17.6122	17.3796	17.0497	16.4299	3.05745	0.0151705
sp|Q96T58|MINT_HUMAN	12.9158	12.212	11.1816	12.4363	16.4207	16.3179	12.6658	15.5449	3.05089	0.012208
sp|Q96CS3|FAF2_HUMAN	17.7355	17.9611	15.1559	15.1706	20.0637	19.6606	19.7831	18.6706	3.03874	0.0183117
sp|Q53H12|AGK_HUMAN	14.9324	15.22	11.2776	14.6943	17.4017	16.5723	16.8706	17.4019	3.03057	0.0439537
sp|Q5VTE0|EF1A3_HUMAN;sp|P68104|EF1A1_HUMAN	22.6545	22.8515	21.662	22.4012	25.2371	24.9956	25.3787	25.9268	2.99224	0.00413889
sp|O75792|RNH2A_HUMAN	12.6142	12.3656	12.7433	11.6416	15.4425	16.5341	14.3551	14.7609	2.93199	0.0113851
sp|Q9UET6|TRM7_HUMAN	12.8172	12.3038	13.2292	11.3391	14.5615	16.0791	15.4347	15.2436	2.90736	0.0130198
sp|P56545|CTBP2_HUMAN	13.1811	12.3147	11.4948	11.806	15.2727	14.2578	15.3315	15.4431	2.87714	0.0103676
sp|Q9NTJ3|SMC4_HUMAN	16.5624	15.1899	11.8649	13.877	19.0982	20.0867	13.9432	15.8491	2.87072	0.0249013
sp|P54577|SYYC_HUMAN	13.5881	12.8085	13.0759	10.313	14.7248	16.4444	15.4041	14.6381	2.85649	0.0272985
sp|P25705|ATPA_HUMAN	20.5602	20.137	18.0752	20.4148	22.7315	22.6034	22.669	22.5805	2.84932	0.0165928
sp|Q9UHI6|DDX20_HUMAN	17.2432	16.8148	11.153	15.4427	18.5257	18.3899	15.5215	19.5815	2.84127	0.0403691
sp|Q15084|PDIA6_HUMAN	11.2903	13.1183	13.4723	14.5059	13.8363	13.9501	16.4258	19.3985	2.80602	0.043549
sp|O00303|EIF3F_HUMAN	13.0253	12.2212	10.8798	14.6236	14.9012	13.8145	15.8559	17.4015	2.80581	0.035202
sp|Q9Y3F4|STRAP_HUMAN	15.5212	14.6218	16.8292	12.8198	17.5667	17.7436	18.3243	17.3802	2.80571	0.025359
sp|O43684|BUB3_HUMAN	12.8993	12.2154	12.5076	14.8777	15.5021	15.9173	16.0148	16.1054	2.75991	0.0163337
sp|P63092|GNAS2_HUMAN;sp|Q5JWF2|GNAS1_HUMAN	16.3557	15.2285	16.5611	12.6627	18.7974	19.4799	17.0231	16.5299	2.75556	0.0488836
sp|Q96EY1|DNJA3_HUMAN	14.3081	12.2442	13.6454	16.2415	16.6489	16.4127	16.7385	17.6551	2.75403	0.0179989
sp|P63261|ACTG_HUMAN;sp|P60709|ACTB_HUMAN;sp|P68133|ACTS_HUMAN;sp|P68032|ACTC_HUMAN;sp|P63267|ACTH_HUMAN;sp|P62736|ACTA_HUMAN	19.8177	20.1021	20.621	20.7441	23.6858	21.8065	23.1212	23.6724	2.75027	0.00884285
sp|Q01968|OCRL_HUMAN	12.1226	13.5147	12.4542	10.6917	15.0523	15.1257	14.5605	14.9899	2.73629	0.0186655
sp|Q3ZCQ8|TIM50_HUMAN	12.7957	13.5419	16.2603	13.335	15.1211	16.5222	17.1188	18.0399	2.71728	0.0422123
sp|Q13627|DYR1A_HUMAN;sp|Q9Y463|DYR1B_HUMAN	12.7189	12.383	12.084	11.5813	15.4043	14.9019	13.324	15.9353	2.69961	0.0242549
sp|Q8NC96|NECP1_HUMAN	11.3309	13.573	13.6966	11.7781	15.1172	15.564	15.0261	15.454	2.69569	0.0218236
sp|Q9Y230|RUVB2_HUMAN	17.952	17.2219	15.1072	15.9726	19.872	18.839	19.2722	18.986	2.67886	0.0190183
sp|P50570|DYN2_HUMAN;sp|Q05193|DYN1_HUMAN	15.3554	12.2091	13.2464	16.5171	16.9899	16.1763	16.2157	18.5555	2.65234	0.0145573
sp|Q16181|SEPT7_HUMAN;sp|Q6ZU15|SEP14_HUMAN	12.9899	11.9135	13.2309	11.0312	16.6722	13.1007	14.5903	15.3225	2.63007	0.0452949
sp|Q9BT25|HAUS8_HUMAN	15.2261	11.9489	12.8588	13.4279	16.5126	16.5914	15.5054	15.3073	2.61376	0.0374425
sp|P60842|IF4A1_HUMAN;sp|Q14240|IF4A2_HUMAN	18.0489	19.0449	16.5888	19.0537	20.6507	20.9923	20.8146	20.5948	2.57906	0.0222292
sp|P42694|HELZ_HUMAN	12.5802	12.0871	13.6923	12.1005	16.3612	14.7601	15.117	14.4938	2.568	0.0131274
sp|Q8WWC4|MAIP1_HUMAN	13.1746	11.6768	11.6338	14.5185	15.868	14.9351	14.5614	15.8345	2.54884	0.0094065
sp|P00338|LDHA_HUMAN	13.066	14.8341	14.5559	10.6857	16.696	17.3023	15.8773	13.1985	2.4831	0.0133328
sp|Q15149|PLEC_HUMAN	13.4717	12.0933	11.6233	12.1105	16.3524	13.4788	13.756	15.3781	2.41664	0.0102
sp|P68371|TBB4B_HUMAN	23.5721	23.9123	23.2811	24.1274	26.6019	25.7599	25.9148	26.1116	2.37381	0.00337059
sp|P35611|ADDA_HUMAN	11.2564	13.5182	12.5544	14.8686	15.2675	15.5493	13.9603	16.8921	2.36789	0.0250029
sp|O75607|NPM3_HUMAN	13.1592	11.6708	11.628	11.8295	15.0423	13.7566	12.7611	15.9925	2.31624	0.037551
sp|P07195|LDHB_HUMAN	16.4788	16.4266	17.3625	14.4631	19.002	18.7561	18.2755	17.9523	2.31372	0.0223753
sp|P27708|PYR1_HUMAN	19.0822	16.4951	15.178	15.0559	22.6596	18.0062	17.2456	16.9133	2.2534	0.0158943
sp|P26639|SYTC_HUMAN	11.9811	12.7727	11.6331	11.5342	15.7491	14.6981	12.9735	13.4085	2.22703	0.0246548
sp|Q13885|TBB2A_HUMAN	17.4631	17.5633	18.187	18.4072	20.4332	19.5049	20.0386	20.5086	2.21616	0.00326376
sp|Q9NYZ3|GTSE1_HUMAN	14.5067	12.9458	12.2346	11.1724	15.9848	14.725	14.2244	14.5707	2.16135	0.0147391
sp|Q86UE8|TLK2_HUMAN	11.9332	10.9304	12.9485	11.5497	14.9694	14.0176	14.3476	12.5014	2.11859	0.0312228
sp|P51570|GALK1_HUMAN	13.6257	12.8464	13.85	11.6953	14.2538	14.3586	16.5069	15.3455	2.11184	0.0493146
sp|Q16650|TBR1_HUMAN	16.3484	13.2261	14.8439	12.2804	18.2389	15.6172	16.4042	14.8693	2.1077	0.00289904
sp|Q9H936|GHC1_HUMAN;sp|Q9H1K4|GHC2_HUMAN	17.3599	17.6637	17.783	16.957	19.6022	19.7324	19.2569	19.5908	2.10471	0.003168
sp|Q07021|C1QBP_HUMAN	13.1188	12.3222	16.5565	14.9909	16.4119	13.6511	17.9069	17.4087	2.09757	0.0212726
sp|P61619|S61A1_HUMAN;sp|Q9H9S3|S61A2_HUMAN	13.3286	15.7377	16.2893	15.062	16.2412	18.5859	17.2095	16.7665	2.09639	0.0222395
sp|P00918|CAH2_HUMAN	13.5602	12.5615	11.9074	12.0718	15.0031	15.8624	13.2539	14.2344	2.06322	0.0195942
sp|P18077|RL35A_HUMAN	13.1227	11.3121	11.0123	13.5137	13.666	13.3145	13.9324	16.21	2.04049	0.0318476
sp|Q15386|UBE3C_HUMAN	12.7783	11.7804	12.15	14.1611	14.213	14.6281	13.9042	16.0429	1.97962	0.00737435
sp|Q8WX93|PALLD_HUMAN	12.9062	12.5614	12.5591	11.9139	14.8952	14.7359	14.0474	14.036	1.94349	0.00112874
sp|Q9BSJ2|GCP2_HUMAN	12.5416	11.4982	12.5304	11.7049	13.1808	12.8864	14.5723	14.9661	1.83266	0.0458129
sp|Q14008|CKAP5_HUMAN	13.5035	11.9123	10.7968	11.6401	14.9053	13.5344	13.1921	13.196	1.74378	0.00429936
sp|P26640|SYVC_HUMAN	13.3434	12.4065	12.1503	13.6096	15.3286	15.2569	13.1917	14.6724	1.73494	0.0277175
sp|Q7Z4H7|HAUS6_HUMAN	12.0827	11.5404	11.7018	13.5708	13.2222	14.1836	13.1102	15.1586	1.69473	0.0142172
sp|Q9UJC3|HOOK1_HUMAN	14.8554	12.2765	12.0422	15.1111	16.0321	15.4258	13.3594	16.2278	1.68997	0.0405983
sp|O43379|WDR62_HUMAN	12.4662	12.1768	12.5402	11.9785	15.171	14.2345	13.0017	13.488	1.68337	0.0382429
sp|P07437|TBB5_HUMAN	21.0806	21.6359	22.3226	21.6738	23.1027	23.1657	23.215	23.9501	1.68017	0.0117641
sp|O43837|IDH3B_HUMAN	13.0788	13.0159	11.7933	13.047	14.2212	13.8989	14.7605	14.6428	1.6471	0.0381014
sp|Q92878|RAD50_HUMAN	14.7132	12.208	12.0389	11.237	15.4469	13.373	14.9527	12.9337	1.62727	0.0409904
sp|Q13363|CTBP1_HUMAN	15.2762	15.9457	14.9154	16.7559	17.6031	16.268	17.0985	18.2753	1.58792	0.0402221
sp|Q02978|M2OM_HUMAN	17.3843	18.3369	18.5834	17.6175	18.9076	20.1003	19.8068	19.335	1.55693	0.00105693
sp|Q7Z7H8|RM10_HUMAN	13.3214	12.0833	11.8771	11.9149	14.7497	13.5728	14.2994	12.6965	1.53039	0.0201014
sp|P68363|TBA1B_HUMAN;sp|P68366|TBA4A_HUMAN	24.0132	24.3463	24.2328	24.7145	25.8163	25.9591	25.5978	26.0319	1.52456	0.000884551
sp|Q92615|LAR4B_HUMAN	13.595	11.8895	12.6323	14.2312	14.2862	13.1225	14.9436	15.9867	1.49775	0.0229939
sp|Q5T8P6|RBM26_HUMAN	12.5016	12.3676	12.6549	10.1297	13.133	13.6581	14.2609	12.4744	1.46811	0.0258131
sp|Q8WVB6|CTF18_HUMAN	11.9999	13.2001	12.3256	13.0624	13.5147	13.7348	13.7586	15.0458	1.36648	0.0203009
sp|O14654|IRS4_HUMAN	21.6018	22.369	20.1613	21.3784	23.3091	23.9563	21.7731	21.5822	1.27758	0.0378108
sp|Q16543|CDC37_HUMAN	13.0409	11.4736	11.7057	14.7026	13.4387	12.6399	13.5665	16.3306	1.26325	0.0295944
sp|Q9BQE3|TBA1C_HUMAN	19.4315	19.1163	19.9146	19.937	21.0953	20.7008	20.7067	20.5943	1.17441	0.0206217
sp|P05141|ADT2_HUMAN	23.2268	24.0669	24.4009	24.0094	24.7411	25.3095	25.1702	25.154	1.16769	0.00476804
sp|Q9Y265|RUVB1_HUMAN	18.3989	17.7565	19.5047	18.5079	20.0025	19.1957	19.7508	19.3504	1.03284	0.0443189
sp|Q9UL46|PSME2_HUMAN	12.3528	13.7791	15.3125	14.8225	11.7919	12.3161	13.8003	12.2351	-1.53089	0.0344439
sp|Q15208|STK38_HUMAN	21.1002	20.7071	20.6826	21.8251	19.2996	18.7619	19.922	19.7504	-1.64529	0.0119432
sp|Q14574|DSC3_HUMAN	16.0205	16.0067	15.7284	17.3621	13.542	15.7208	13.7896	15.4458	-1.65486	0.0398294
sp|Q9UM54|MYO6_HUMAN	19.3999	18.9252	19.8073	19.4897	18.4426	17.0252	18.3382	17.1738	-1.66061	0.0106998
sp|Q13868|EXOS2_HUMAN	13.2016	13.3796	14.936	16.0767	11.5009	12.3954	11.6871	14.801	-1.80238	0.0374094
sp|P23396|RS3_HUMAN	20.4782	20.3876	22.9258	22.4633	19.0788	19.0191	20.0757	20.1093	-1.99304	0.012158
sp|P62829|RL23_HUMAN	12.834	15.3183	17.06	22.6207	12.3311	13.2807	13.6406	20.4173	-2.04081	0.0420773
sp|P15259|PGAM2_HUMAN;sp|P18669|PGAM1_HUMAN;sp|Q8N0Y7|PGAM4_HUMAN	15.1787	16.4622	17.9641	14.5347	14.1642	14.8872	14.2881	12.5376	-2.06567	0.0366742
sp|P62906|RL10A_HUMAN	21.6771	22.1201	23.6964	24.2802	20.4374	21.3554	20.5079	20.8232	-2.16248	0.0499257
sp|Q9BZG1|RAB34_HUMAN	14.7494	16.2074	15.9483	14.5025	12.9792	13.4893	12.6756	13.5542	-2.17733	0.0240608
sp|P62491|RB11A_HUMAN;sp|Q15907|RB11B_HUMAN	13.3866	15.2571	17.0129	14.2529	12.3811	12.6619	13.0966	13.0114	-2.18962	0.0474905
sp|P61247|RS3A_HUMAN	22.2305	21.4226	23.506	24.1527	21.1203	20.0516	20.3942	20.4035	-2.33549	0.0365994
sp|P46777|RL5_HUMAN	22.2723	22.6169	24.4495	22.7743	20.2823	20.5892	20.8139	20.996	-2.35789	0.0118871
sp|P50990|TCPQ_HUMAN	18.1247	17.8637	16.9581	17.1055	13.7238	15.4223	16.1355	15.1423	-2.40703	0.0483959
sp|Q9H4M9|EHD1_HUMAN	15.8314	15.5464	16.2241	13.1082	12.305	13.2753	13.2337	12.1188	-2.4443	0.0210766
sp|P15880|RS2_HUMAN	21.3615	21.5567	23.4808	23.427	20.4443	19.1154	20.5677	19.8907	-2.45197	0.021898
sp|Q02878|RL6_HUMAN	21.5628	22.2949	23.5373	23.2266	20.3148	19.9794	19.3724	20.8167	-2.53456	0.0246834
sp|O43143|DHX15_HUMAN	18.548	18.2915	20.2158	21.5599	17.6259	15.5748	16.1381	18.6654	-2.65276	0.0266955
sp|Q14964|RB39A_HUMAN	17.5351	21.0026	19.6489	17.0393	13.3701	17.7508	17.0785	16.3636	-2.66574	0.0366267
sp|Q9Y4L1|HYOU1_HUMAN	16.084	16.6251	18.0783	13.9607	13.0613	13.6774	14.0049	13.2846	-2.67999	0.0332375
sp|O15042|SR140_HUMAN	16.5226	12.8813	17.2585	19.4538	13.3444	12.3087	14.339	15.1931	-2.73274	0.0389265
sp|Q00839|HNRPU_HUMAN	21.51	20.489	21.1694	24.1892	19.3463	18.4137	17.9578	20.3897	-2.81252	0.00670693
sp|P46776|RL27A_HUMAN	17.8855	17.9888	19.2993	22.9829	15.6204	16.4222	16.0524	18.5596	-2.87546	0.0189275
sp|P62888|RL30_HUMAN	13.7146	15.0289	16.5383	22.2676	12.2533	12.2395	13.3085	18.2305	-2.87938	0.0128067
sp|P62701|RS4X_HUMAN	20.9866	21.2701	23.6764	24.0768	19.8168	19.0937	19.7617	19.7975	-2.88506	0.0292209
sp|P18124|RL7_HUMAN	23.1561	23.8933	24.8775	25.3721	21.6365	21.3935	21.2512	21.457	-2.89019	0.013388
sp|P26373|RL13_HUMAN	22.4784	23.2517	24.602	24.801	21.3835	20.8105	20.3101	20.9704	-2.91465	0.0274339
sp|P82930|RT34_HUMAN	14.0836	16.1518	17.4612	18.4918	13.2932	12.6696	13.4571	15.06	-2.92718	0.0272247
sp|P84098|RL19_HUMAN	20.3582	21.2776	23.4997	23.1542	19.1913	19.1263	19.1805	19.0455	-2.93652	0.0312411
sp|P62263|RS14_HUMAN	14.8261	15.003	15.7136	22.4147	12.5741	12.6983	12.6488	17.9222	-3.02847	0.0101976
sp|P62241|RS8_HUMAN	21.7434	21.2516	23.3667	24.5451	20.555	17.5543	19.7111	20.8685	-3.05445	0.0161751
sp|Q92973|TNPO1_HUMAN;sp|O14787|TNPO2_HUMAN	18.2462	17.9229	16.3583	16.3006	15.5025	14.2075	13.2404	13.6203	-3.06433	0.00100514
sp|Q9UHX1|PUF60_HUMAN	15.8226	12.6606	16.3751	18.9724	12.7471	11.3311	14.1367	13.283	-3.08322	0.0463101
sp|Q07020|RL18_HUMAN	20.7617	22.3171	23.6948	24.4957	19.6456	19.6878	19.6257	19.9651	-3.08629	0.0279999
sp|P62753|RS6_HUMAN	21.5168	20.8926	23.3272	24.1204	18.7145	18.9434	19.9658	19.8656	-3.09194	0.00778128
sp|P18621|RL17_HUMAN	17.964	21.0729	22.4169	23.5573	15.2836	18.7491	18.6377	19.6727	-3.16702	0.00394239
sp|Q99880|H2B1L_HUMAN;sp|Q99879|H2B1M_HUMAN;sp|Q99877|H2B1N_HUMAN;sp|Q93079|H2B1H_HUMAN;sp|Q5QNW6|H2B2F_HUMAN;sp|P62807|H2B1C_HUMAN;sp|P58876|H2B1D_HUMAN;sp|P57053|H2BFS_HUMAN;sp|O60814|H2B1K_HUMAN;sp|Q96A08|H2B1A_HUMAN	17.3444	16.1852	16.3413	20.7224	14.2102	13.9757	13.0649	16.3651	-3.24436	0.00515533
sp|P62917|RL8_HUMAN	22.3687	23.0245	24.1785	25.0079	20.5795	20.516	19.9502	20.5086	-3.25631	0.0158567
sp|P62424|RL7A_HUMAN	22.2202	23.0124	24.5697	25.4454	20.235	20.357	20.718	20.8583	-3.26984	0.0112906
sp|P04843|RPN1_HUMAN	16.2371	16.428	17.1029	18.2245	12.4736	13.8047	13.9367	14.676	-3.27534	0.000960299
sp|P50914|RL14_HUMAN	20.2157	21.6299	22.7862	24.2736	18.68	18.5633	18.9477	19.5911	-3.28081	0.0162149
sp|O00560|SDCB1_HUMAN	17.2285	16.6776	16.161	13.1039	12.2454	12.7101	12.8115	12.2039	-3.30004	0.0319609
sp|Q9BRJ6|CG050_HUMAN	13.8083	15.7994	17.3201	18.9931	12.3223	13.3911	12.1677	14.6802	-3.33991	0.028754
sp|Q9Y2H1|ST38L_HUMAN	18.6657	15.7603	16.07	19.9105	13.4851	14.7952	13.8136	14.8974	-3.35378	0.0485022
sp|P19338|NUCL_HUMAN	20.2029	20.3318	22.4195	24.7517	17.8193	18.3898	16.8488	21.0555	-3.3981	0.0250627
sp|P16403|H12_HUMAN;sp|P10412|H14_HUMAN;sp|P16402|H13_HUMAN;sp|P22492|H1T_HUMAN;sp|Q02539|H11_HUMAN	14.9874	15.6854	17.4052	20.8669	12.969	14.2881	12.8671	15.1591	-3.41544	0.0443502
sp|Q8ND56|LS14A_HUMAN	17.2981	17.1076	15.4221	18.1479	13.2483	13.0825	12.8097	14.1252	-3.6775	0.00192055
sp|Q8TC12|RDH11_HUMAN	16.7037	18.08	19.1997	15.1317	11.5541	14.9178	14.6152	13.2333	-3.6987	0.0149201
sp|Q13247|SRSF6_HUMAN	16.6693	16.3228	19.0559	19.0261	15.3184	10.759	13.686	16.4811	-3.70736	0.0381913
sp|P61353|RL27_HUMAN	12.725	16.5738	18.6775	23.3002	12.0592	12.2311	13.471	18.5035	-3.75294	0.0369014
sp|P47914|RL29_HUMAN	20.5294	22.301	22.862	23.7523	18.755	17.5745	17.4968	20.4149	-3.80082	0.0175241
sp|P61313|RL15_HUMAN	20.6406	21.5399	23.8312	24.1065	18.8025	18.6423	19.1513	18.0988	-3.85586	0.0252298
sp|P32969|RL9_HUMAN	17.456	19.6769	21.0861	22.698	12.6082	18.3825	16.9833	17.4836	-3.86486	0.022371
sp|Q16875|F263_HUMAN	18.8639	16.3845	17.8766	21.0131	15.1716	12.8019	14.9536	15.4671	-3.93599	0.00600584
sp|Q9BQG0|MBB1A_HUMAN	18.6443	17.6794	14.8146	19.8505	13.8749	13.8799	12.0388	14.4832	-4.17801	0.00519739
sp|Q9BQA1|MEP50_HUMAN	23.4316	19.1966	22.1301	22.347	17.8279	14.8517	17.5996	20.0929	-4.1833	0.00939051
sp|P51148|RAB5C_HUMAN	16.5893	17.731	18.6048	14.5767	11.9926	12.4241	13.3967	12.2537	-4.35869	0.00823344
sp|P46779|RL28_HUMAN	16.7283	18.2854	20.6259	22.4606	15.6497	11.94	15.5331	17.4274	-4.38745	0.03123
sp|P83731|RL24_HUMAN	16.3784	18.672	21.0405	23.2826	14.3584	15.7299	14.554	17.1036	-4.40691	0.029885
sp|Q96LL4|CH048_HUMAN	17.0513	17.0139	17.5222	15.9361	11.9028	11.5483	14.0731	12.065	-4.48361	0.00271842
sp|P46778|RL21_HUMAN	17.6305	19.0904	22.2807	23.4908	14.4757	16.647	15.7832	17.0404	-4.63654	0.0227138
sp|P61254|RL26_HUMAN	14.0676	16.0985	20.3126	23.071	12.2203	12.5234	13.5661	16.6042	-4.65896	0.0289717
sp|O75533|SF3B1_HUMAN	20.4291	17.5346	19.4439	20.3406	15.1501	15.483	14.8404	13.6306	-4.66101	0.0173684
sp|Q9BVP2|GNL3_HUMAN	18.2462	18.4021	18.5706	21.4274	13.0156	12.8318	17.431	14.3066	-4.76535	0.0335141
sp|P62750|RL23A_HUMAN	14.4306	17.6076	21.4919	24.0535	12.246	12.8692	14.087	18.9743	-4.85176	0.0199928
sp|Q01804|OTUD4_HUMAN	20.3488	17.0819	16.5506	19.065	14.2403	11.479	14.2662	13.5613	-4.87491	0.0113622
sp|Q14126|DSG2_HUMAN	20.8666	20.9295	20.4115	19.6398	14.4698	16.3147	18.32	12.5168	-5.05653	0.0203108
sp|Q6PJI9|WDR59_HUMAN	20.6195	21.7924	18.7326	21.3493	15.3423	16.8787	13.2038	16.6627	-5.10158	0.000108553
sp|O00571|DDX3X_HUMAN;sp|O15523|DDX3Y_HUMAN	18.418	16.0567	18.6904	22.0237	13.3805	13.0586	13.5517	14.5182	-5.16996	0.011193
sp|Q9Y5M8|SRPRB_HUMAN	17.614	20.1624	18.673	18.3505	12.6826	12.3059	16.8602	12.2045	-5.18667	0.0267772
sp|Q9H3G5|CPVL_HUMAN	18.4624	21.8235	16.1226	14.9587	12.1648	12.8119	13.0141	12.3194	-5.26426	0.0385667
sp|Q96S15|WDR24_HUMAN	18.5603	21.2833	14.9204	21.1204	12.2725	14.843	14.2963	12.3373	-5.53383	0.0496133
sp|Q9NZI8|IF2B1_HUMAN	17.5092	17.5461	17.7976	24.1099	13.4337	13.6967	12.5229	14.7985	-5.62772	0.0212231
sp|P52272|HNRPM_HUMAN	18.8294	19.2005	16.4348	22.4155	11.6701	14.9659	12.0908	14.8254	-5.83201	0.00734943
sp|P61026|RAB10_HUMAN	18.9162	23.2855	21.8104	18.2143	13.5582	14.7088	13.9566	13.67	-6.58319	0.00650272
sp|Q9NXC5|MIO_HUMAN	21.417	23.3406	17.5986	22.7563	15.0736	14.3193	13.3858	14.6805	-6.9133	0.00726944
sp|P98175|RBM10_HUMAN	21.1868	19.7145	21.6345	23.5854	13.179	13.0359	13.619	17.3627	-7.23116	0.000560006
sp|P61006|RAB8A_HUMAN	20.1814	22.1007	20.2911	17.9169	13.4296	12.5408	13.7329	11.7813	-7.2514	0.00263616
sp|O14744|ANM5_HUMAN	26.798	26.6016	29.092	26.8779	14.679	14.0588	21.5644	14.6718	-11.0989	0.00263478
1 A unique identifier given to a protein when it is submitted to a sequence database.
2 Logarithmic values (Log2) of LFQ intensity were nomalized and the missing values were replaced with random numbers by Perseus.
3 The value is averaged by subtracting the Log2 (LFQ intensity) of the SopD2 group from that of the SpvB group.
4 The p values were obtained by using the two-tailed Student's t test.

## Sheet: Proteins discussed in the text
This sheet shows the MS data of proteins mainly discussed in the text (i.e., clathrin and the AP-1 subunits).
Protein IDs1	Peptide counts (all)2	Peptide counts (unique)3	Sequence coverage [%]4	Mol. weight [kDa]5	Q-value6	Score7	Log2(LFQ intensity)8								Log2 fold change(SpvB/SopD2)9	p value10
							SopD2-1	SopD2-2	SopD2-3	SopD2-4	SpvB-1	SpvB-2	SpvB-3	SpvB-4
sp|Q00610|CLH1_HUMAN;sp|P53675|CLH2_HUMAN	114;23	114;23	61.6	191.61	0	323.31	20.9538	17.171	17.486	16.342	26.8119	26.4129	24.5458	23.3549	7.29317	0.00193906
sp|Q10567|AP1B1_HUMAN	27	15	33.1	104.64	0	108.38	12.7728	13.4465	11.263	15.4961	21.701	22.5447	18.5654	22.2565	8.02228	0.000833584
sp|Q9BXS5|AP1M1_HUMAN;sp|Q9Y6Q5|AP1M2_HUMAN	20;5	20;5	44.2	48.586	0	104.87	12.9078	13.3133	14.2301	11.0786	22.0213	22.6519	22.0252	21.546	9.17868	0.000463615
sp|O43747|AP1G1_HUMAN	25	25	33	91.35	0	133.98	12.175	16.0636	13.227	10.9692	20.8265	21.6198	22.6414	20.7058	8.33967	0.00316445
sp|P56377|AP1S2_HUMAN	2	2	15.9	18.615	0	59.079	12.3799	12.401	12.49	10.7329	13.3287	15.8463	15.5446	17.9884	3.67606	0.0678754
sp|P61966|AP1S1_HUMAN	1	1	10.1	18.733	0	44.213	13.3576	12.5168	11.338	11.1446	13.6146	13.6602	14.6999	17.0708	2.67213	0.125293
1 A unique identifier given to a protein when it is submitted to a sequence database.
2 The total number of peptide sequences associated with the protein group (i.e. for all the proteins in the group).
3 The total number of unique peptides associated with the protein group (i.e. these peptides are not shared with another protein group).
4 Percentage of the sequence that is covered by the identified peptides of the best protein sequence contained in the group.
5 Molecular weight of the leading protein sequence contained in the protein group.
6 The ratio of reverse to forward protein groups.
7 Protein score which is derived from peptide posterior error probabilities.
8 Logarithmic values (Log2) of LFQ intensity were nomalized and the missing values were replaced with random numbers by Perseus.
9 The value is averaged by subtracting the Log2 (LFQ intensity) of the SopD2 group from that of the SpvB group.
10 The p values were obtained by using the two-tailed Student's t test.
